# Supplementary material for: 4,5,6,7-Tetra­chloro-N-(2-fluoro­phen­yl)phthalimide
Source: Acta Crystallogr Sect E Struct Rep Online. 2010 Aug 28;66(Pt 9):o2432. doi: 10.1107/S1600536810032575 (PMC3008021; doi:10.1107/S1600536810032575)
Supplement: Supplementary file 2 [file e-66-o2432-Isup2.hkl]

# 
# h,k,l, Fc-squared, Fo-squared, sigma(Fo-squared) and status flag 
# 
data_I
_shelx_title ' R100418F1 in P2(1)/c' 
_shelx_refln_list_code          4 
_shelx_F_calc_maximum      126.49 
_exptl_crystal_F_000       752.00 
_reflns_d_resolution_high  0.8403 
 
loop_ 
 _symmetry_equiv_pos_as_xyz 
 'x, y, z' 
 '-x, y+1/2, -z+1/2' 
 '-x, -y, -z' 
 'x, -y-1/2, z-1/2' 
 
_cell_length_a    12.0320 
_cell_length_b    13.3929 
_cell_length_c     8.7244 
_cell_angle_alpha  90.000 
_cell_angle_beta   95.327 
_cell_angle_gamma  90.000 
 
_shelx_F_squared_multiplier     1.000 
 
loop_ 
 _refln_index_h 
 _refln_index_k 
 _refln_index_l 
 _refln_F_squared_calc 
 _refln_F_squared_meas 
 _refln_F_squared_sigma 
 _refln_observed_status 
   2   0   0     1557.81     1487.03     13.54 o 
   3   0   0     1757.51     1647.83     13.24 o 
   4   0   0     3648.72     3290.40     28.29 o 
   5   0   0     1700.96     1596.73      9.86 o 
   6   0   0      180.07      185.36      4.09 o 
   7   0   0      133.84      172.92      3.45 o 
   8   0   0     1270.44     1188.14     20.20 o 
   9   0   0     1928.15     2028.93     69.16 o 
  10   0   0      203.23      195.15      6.29 o 
  11   0   0     4664.58     4589.71     80.79 o 
  12   0   0     3198.42     3311.17    204.66 o 
  13   0   0     1591.56     1611.71     88.17 o 
  14   0   0      355.00      364.48     28.18 o 
   1   1   0     1682.52     1366.03     18.02 o 
   2   1   0      102.47      130.89      1.38 o 
   3   1   0     2449.49     2102.59     14.07 o 
   4   1   0      393.36      437.35      8.08 o 
   5   1   0     1505.74     1418.25      9.63 o 
   6   1   0     7672.51     7525.65     27.89 o 
   7   1   0      202.10      174.62      2.68 o 
   8   1   0      426.28      481.64      4.91 o 
   9   1   0       71.09       69.18      2.23 o 
  10   1   0       74.65       71.44      2.86 o 
  11   1   0     1273.18     1374.49     24.01 o 
  12   1   0      746.01      754.60     20.19 o 
  13   1   0        8.80        5.68      6.57 o 
  14   1   0      486.59      514.75     30.14 o 
   1   2   0       32.37       60.21      1.65 o 
   2   2   0      247.58      227.92      2.33 o 
   3   2   0      316.35      314.43      2.92 o 
   4   2   0     1901.11     1740.90     16.09 o 
   5   2   0       34.27       32.43      1.48 o 
   6   2   0      496.72      521.06      5.34 o 
   7   2   0      923.77      934.46      8.90 o 
   8   2   0        0.13        2.30      1.35 o 
   9   2   0       39.25       41.65      3.13 o 
  10   2   0        0.00        1.04      1.46 o 
  11   2   0        0.06        3.34      3.30 o 
  12   2   0        9.09        6.69      2.87 o 
  13   2   0        1.93        1.89      4.20 o 
  14   2   0        1.43       11.69      8.22 o 
   1   3   0      695.54      698.57      8.05 o 
   2   3   0     1687.43     1558.65     11.61 o 
   3   3   0      187.93      203.85      2.88 o 
   4   3   0        2.55        5.97      1.55 o 
   5   3   0     3359.47     3242.86     19.78 o 
   6   3   0     3267.80     3236.04     23.62 o 
   7   3   0      242.30      250.80      4.22 o 
   8   3   0        3.18        1.54      1.21 o 
   9   3   0      255.97      257.43      6.13 o 
  10   3   0      616.21      646.85      9.72 o 
  11   3   0     1104.65     1130.12     21.73 o 
  12   3   0      789.69      798.47     20.23 o 
  13   3   0       55.51       43.10     23.92 o 
  14   3   0      456.16      481.51     25.69 o 
   2   4   0     2119.25     1857.64     25.60 o 
   3   4   0      269.03      248.25      4.14 o 
   4   4   0      323.98      381.14      4.77 o 
   5   4   0       17.50       17.69      2.56 o 
   6   4   0     1669.96     1632.87     15.40 o 
   7   4   0       25.42       28.40      2.43 o 
   8   4   0      135.14      141.31      4.59 o 
   9   4   0     3935.54     3743.80     57.63 o 
  10   4   0      292.38      283.27      7.01 o 
  11   4   0     1124.49     1203.88     22.64 o 
  12   4   0     4149.55     4171.51     51.91 o 
  13   4   0      967.75      952.53     32.73 o 
   1   5   0     4565.82     4535.45     66.27 o 
   2   5   0     2099.31     1928.97     14.70 o 
   3   5   0        2.72        2.95      1.57 o 
   4   5   0     1016.32     1124.09     27.43 o 
   5   5   0     1566.49     1518.40     26.95 o 
   6   5   0     3218.81     3096.63     24.68 o 
   7   5   0     3201.26     2992.57     50.13 o 
   8   5   0       42.42       39.87      3.75 o 
   9   5   0      514.95      539.16     11.79 o 
  10   5   0      299.10      294.21      7.47 o 
  11   5   0     1051.74     1079.89     24.92 o 
  12   5   0      472.03      492.70     17.11 o 
  13   5   0       10.64       10.07      5.58 o 
   0   6   0       19.06       29.20      8.01 o 
   1   6   0      267.09      250.48      9.45 o 
   2   6   0      855.00     1004.69     88.44 o 
   3   6   0     3915.63     3488.51     31.60 o 
   4   6   0     1400.98     1392.50     42.88 o 
   5   6   0     2436.73     2450.50     53.98 o 
   6   6   0      113.53      122.88      5.11 o 
   7   6   0      432.08      431.83     10.61 o 
   8   6   0      777.28      806.09     16.77 o 
   9   6   0        6.35        8.82      3.28 o 
  10   6   0       29.67       29.48      5.43 o 
  11   6   0        3.10        3.31      3.44 o 
  12   6   0       31.64       33.65      8.47 o 
  13   6   0       20.67       12.99     14.03 o 
   1   7   0        1.14       -0.60      5.99 o 
   2   7   0      908.19      967.25     19.43 o 
   3   7   0      221.56      221.30     10.38 o 
   4   7   0       16.65       24.34      7.07 o 
   5   7   0     1941.13     1947.96     40.28 o 
   6   7   0     1843.97     1783.06     21.46 o 
   7   7   0       57.96       68.55      4.29 o 
   8   7   0      318.67      337.82     11.40 o 
   9   7   0      245.46      235.21     10.52 o 
  10   7   0      415.63      401.87     11.24 o 
  11   7   0     1363.15     1337.91     42.93 o 
  12   7   0      111.70      112.39      8.89 o 
   1   8   0     8097.55     8066.05     89.95 o 
   2   8   0       33.87       54.27      9.49 o 
   3   8   0        2.44        1.38      3.43 o 
   4   8   0      544.55      579.74     12.77 o 
   5   8   0      496.50      514.01      9.77 o 
   6   8   0      282.08      272.67      7.12 o 
   7   8   0       12.41       16.26      5.39 o 
   8   8   0      134.85      143.67      6.77 o 
   9   8   0      284.97      286.69      9.09 o 
  10   8   0       91.93      111.68      6.27 o 
  11   8   0     1092.05     1108.02     29.70 o 
  12   8   0     1370.34     1353.35     30.75 o 
   1   9   0      553.59      682.92     19.73 o 
   2   9   0       29.53       27.44     14.49 o 
   3   9   0      282.33      294.99     15.43 o 
   4   9   0        7.35        4.81      4.04 o 
   5   9   0     1242.08     1337.61     23.45 o 
   6   9   0     3367.97     3274.49     84.27 o 
   7   9   0     1079.22     1162.47     25.67 o 
   8   9   0      229.99      232.55     11.77 o 
   9   9   0       14.35       14.28      4.74 o 
  10   9   0       64.72       52.24      7.83 o 
  11   9   0      321.49      310.27     13.91 o 
   0  10   0       39.35       36.01     31.02 o 
   1  10   0      583.51      592.94     22.46 o 
   2  10   0        0.37        2.90      6.50 o 
   3  10   0     1437.62     1502.73     57.32 o 
   4  10   0     3386.12     3092.55     65.81 o 
   5  10   0      817.61      876.99     21.12 o 
   6  10   0        5.79        9.50      6.22 o 
   7  10   0      511.98      522.03     14.18 o 
   8  10   0      896.57      887.69     18.99 o 
   9  10   0       14.23       14.08      4.86 o 
  10  10   0       29.52       25.09      9.24 o 
  11  10   0        0.20        4.65      6.71 o 
   1  11   0      156.47      137.00     14.34 o 
   2  11   0       12.80       17.10      8.10 o 
   3  11   0      153.86      175.92     12.61 o 
   4  11   0      239.16      228.78     13.48 o 
   5  11   0     1365.23     1410.24     26.34 o 
   6  11   0      770.08      806.14     25.04 o 
   7  11   0       37.30       27.22     10.26 o 
   8  11   0      475.43      433.86     15.39 o 
   9  11   0      240.62      245.92     10.61 o 
  10  11   0      175.74      165.66      9.55 o 
   0  12   0     7404.01     7363.20    234.36 o 
   1  12   0     3242.53     3078.95     94.63 o 
   2  12   0        0.58        2.54      6.23 o 
   3  12   0        5.24       10.49      7.01 o 
   4  12   0       22.29       29.82      9.90 o 
   5  12   0       50.97       52.08     12.72 o 
   6  12   0      414.35      390.48     14.19 o 
   7  12   0       13.05       11.36      6.32 o 
   8  12   0       14.33       19.64      8.36 o 
   9  12   0       50.17       60.94      8.94 o 
   1  13   0      240.63      262.35     18.06 o 
   2  13   0      155.58      164.21     15.51 o 
   3  13   0       10.15       21.16     10.29 o 
   4  13   0       31.25       27.31      9.60 o 
   5  13   0      526.49      553.53     20.03 o 
   6  13   0     1869.93     1820.34     79.32 o 
   7  13   0      669.08      722.93     18.15 o 
   8  13   0       79.12       70.68      7.84 o 
   0  14   0      153.80      111.22     22.00 o 
   1  14   0      535.19      509.31     28.31 o 
   2  14   0       79.88       88.79     13.25 o 
   3  14   0      899.86      926.70     35.73 o 
   4  14   0     1479.23     1494.74     42.27 o 
   5  14   0      618.72      602.67     18.49 o 
   6  14   0        0.05        1.36      4.32 o 
   1  15   0       20.94       15.73     13.01 o 
   2  15   0        3.37        5.34      5.53 o 
   3  15   0      430.85      441.34     14.98 o 
   4  15   0       72.04       68.74     16.91 o 
 -14   1   1       42.24       39.45     26.13 o 
 -13   1   1       64.14       59.90     12.01 o 
 -12   1   1      165.43      179.92      8.57 o 
 -11   1   1     1439.89     1395.06     17.81 o 
 -10   1   1     1282.28     1262.47     18.75 o 
  -9   1   1      422.78      440.68      5.90 o 
  -8   1   1     4683.03     4372.25     42.45 o 
  -7   1   1     5257.04     4556.75     31.36 o 
  -6   1   1       21.99       13.81      1.98 o 
  -5   1   1     2794.26     2647.36     15.83 o 
  -4   1   1        6.95        9.11      1.57 o 
  -3   1   1      246.03      209.40      3.52 o 
  -2   1   1     2110.61     1782.38     10.93 o 
  -1   1   1     1142.27      999.05      8.78 o 
   0   1   1     3441.98     3033.49     17.25 o 
   1   1   1       25.82       20.37      0.79 o 
   2   1   1      911.25      896.83      8.53 o 
   3   1   1     1478.09     1419.44     20.39 o 
   4   1   1    11238.08     9939.82    174.14 o 
   5   1   1       49.56       40.47      1.64 o 
   6   1   1     1621.97     1695.47     16.29 o 
   7   1   1       83.43      108.03      3.25 o 
   8   1   1      384.72      401.60      5.90 o 
   9   1   1      365.07      391.86     11.32 o 
  10   1   1       84.96       81.13      5.78 o 
  11   1   1        6.46        8.33      4.26 o 
  12   1   1      174.95      172.42      8.04 o 
  13   1   1        1.60        3.50      3.56 o 
  14   1   1      310.64      330.20     27.73 o 
 -14   2   1      920.95      925.23     38.18 o 
 -13   2   1      730.06      744.85     31.43 o 
 -12   2   1      250.21      237.61     15.79 o 
 -11   2   1       22.11       17.28      6.07 o 
 -10   2   1       80.34       75.65      4.23 o 
  -9   2   1      667.74      686.70      8.29 o 
  -8   2   1     3899.60     3683.52     27.11 o 
  -7   2   1      481.40      448.59      5.33 o 
  -6   2   1     2320.71     2416.18     20.12 o 
  -5   2   1    11304.88    10899.75     77.47 o 
  -4   2   1     4033.63     3704.56     33.11 o 
  -3   2   1      524.42      477.61      7.45 o 
  -1   2   1     7539.16     6841.30     83.12 o 
   0   2   1      826.92      759.88      8.79 o 
   1   2   1     3093.09     2767.23     29.34 o 
   2   2   1     1063.16     1006.68     13.11 o 
   5   2   1     2302.68     1997.63     18.72 o 
   6   2   1     4226.36     4177.25     31.06 o 
   7   2   1     1303.28     1216.84     14.16 o 
   8   2   1      154.80      146.93      3.83 o 
   9   2   1       76.01       71.80      2.57 o 
  10   2   1       11.83       22.14      7.46 o 
  11   2   1      632.68      601.29     15.09 o 
  12   2   1      515.10      487.83     14.24 o 
  13   2   1      713.48      725.43     29.94 o 
 -14   3   1      351.79      347.78     21.03 o 
 -13   3   1       69.79       60.52     11.36 o 
 -12   3   1       91.22       96.17      7.69 o 
 -11   3   1       34.42       22.76      6.40 o 
 -10   3   1     2072.22     2114.42     26.62 o 
  -9   3   1      637.33      664.44      9.70 o 
  -8   3   1     5537.49     5042.81     29.21 o 
  -7   3   1     1366.00     1251.47     17.70 o 
  -6   3   1      332.25      293.37      4.04 o 
  -5   3   1     1833.66     1787.30     17.27 o 
  -4   3   1      279.05      336.62      3.43 o 
  -3   3   1     3742.41     3484.52     22.31 o 
  -2   3   1       77.92       89.01      2.03 o 
  -1   3   1       76.32       53.37      2.01 o 
   0   3   1    10717.51     9554.82    115.13 o 
   1   3   1        3.93        2.79      1.53 o 
   2   3   1     2417.31     2208.33     26.97 o 
   3   3   1     6825.65     6071.82     55.33 o 
   4   3   1     3136.00     2864.75     22.47 o 
   5   3   1      132.27      114.36      2.45 o 
   6   3   1     1277.66     1309.58     24.67 o 
   7   3   1        7.25        6.49      1.92 o 
   8   3   1       19.04       24.90      2.66 o 
   9   3   1      738.58      759.77     10.86 o 
  10   3   1       97.89      103.21      7.09 o 
  11   3   1       49.94       51.30      6.86 o 
  12   3   1       72.08       73.46      6.99 o 
  13   3   1       33.57       42.03      7.74 o 
 -13   4   1       32.47       31.05     26.33 o 
 -12   4   1       87.28       81.01     13.03 o 
 -11   4   1      437.63      476.99      8.59 o 
 -10   4   1        1.76        5.32      2.79 o 
  -9   4   1       17.26       14.64      4.19 o 
  -8   4   1      295.84      311.20      6.17 o 
  -7   4   1      127.00      126.25      3.52 o 
  -6   4   1        0.43        2.01      1.41 o 
  -5   4   1      154.64      198.12      3.42 o 
  -4   4   1      962.21     1027.11     18.56 o 
  -3   4   1       56.18       79.43      1.97 o 
  -2   4   1      132.30      167.02      2.93 o 
  -1   4   1     1188.04     1167.02      9.38 o 
   0   4   1     7189.21     6368.03     44.26 o 
   1   4   1     2518.62     2265.59     32.64 o 
   2   4   1      126.11      127.12      2.98 o 
   3   4   1        3.93        8.28      1.60 o 
   4   4   1       84.98       70.41      2.46 o 
   5   4   1        2.18        7.26      3.60 o 
   6   4   1       31.85       27.26      2.38 o 
   7   4   1      229.69      218.19      4.26 o 
   8   4   1      650.73      696.83     10.44 o 
   9   4   1      256.85      263.96      4.73 o 
  10   4   1        0.07        1.90      1.82 o 
  11   4   1      437.94      463.76     13.72 o 
  12   4   1      228.23      225.25     10.85 o 
  13   4   1      110.31      118.16      8.80 o 
 -13   5   1       18.39       14.56      8.10 o 
 -12   5   1       41.67       35.80      7.39 o 
 -11   5   1     1513.99     1467.76     15.35 o 
 -10   5   1      573.04      571.15      8.90 o 
  -9   5   1        5.72        6.43      2.96 o 
  -8   5   1     4329.43     3987.85     47.99 o 
  -7   5   1     2624.16     2330.34     25.67 o 
  -6   5   1      320.39      326.22      6.34 o 
  -5   5   1     2497.60     2462.46     20.79 o 
  -4   5   1     1973.15     1708.16     16.18 o 
  -3   5   1      147.37      168.09      3.81 o 
  -2   5   1       65.06       75.25      2.27 o 
  -1   5   1      460.02      432.27     10.10 o 
   0   5   1     1310.79     1401.34     12.86 o 
   1   5   1      124.37      149.98      4.01 o 
   2   5   1     2328.97     2116.86     12.60 o 
   3   5   1     2552.05     2291.75     31.07 o 
   4   5   1     1819.06     1787.86     27.77 o 
   5   5   1     1968.80     1831.56     14.96 o 
   6   5   1      400.53      462.20      5.53 o 
   7   5   1     1063.93     1068.46     10.34 o 
   8   5   1      371.01      392.88      9.04 o 
   9   5   1        6.31        3.90      3.19 o 
  10   5   1      161.71      147.67      4.73 o 
  11   5   1        0.14        2.98      3.77 o 
  12   5   1       13.19       13.14      6.80 o 
  13   5   1       35.19       49.43      8.44 o 
 -13   6   1      653.59      534.59     76.49 o 
 -12   6   1      196.28      183.77     10.70 o 
 -11   6   1        2.57        3.99      2.56 o 
 -10   6   1       47.94       44.64      7.19 o 
  -9   6   1      452.53      441.60     10.42 o 
  -8   6   1     2471.40     2340.28     45.50 o 
  -7   6   1       19.25       18.22      5.54 o 
  -6   6   1      946.52     1134.30     13.70 o 
  -5   6   1     5322.09     5162.66     69.17 o 
  -4   6   1      386.01      445.40      6.73 o 
  -3   6   1     1593.45     1450.04     30.15 o 
  -2   6   1     2000.39     1886.89     19.60 o 
  -1   6   1       13.11        1.11      3.52 o 
   0   6   1      733.10      834.40     15.43 o 
   1   6   1       20.64        6.75      6.36 o 
   2   6   1      835.50      952.60     53.97 o 
   3   6   1     6632.62     6086.76    108.33 o 
   4   6   1    13220.85    11713.61    116.88 o 
   5   6   1     1170.13     1221.23     38.02 o 
   6   6   1     2421.40     2378.62     23.16 o 
   7   6   1      182.38      172.17      4.43 o 
   8   6   1      151.81      146.71      4.88 o 
   9   6   1      270.17      269.11      9.45 o 
  10   6   1      108.75      111.82      5.24 o 
  11   6   1      310.54      310.15      9.94 o 
  12   6   1      160.26      160.97      7.82 o 
  13   6   1      441.88      405.47     13.67 o 
 -12   7   1      679.34      701.61     46.81 o 
 -11   7   1       12.77       10.44      5.58 o 
 -10   7   1     1007.06     1048.26     19.42 o 
  -9   7   1      943.44      951.54     19.51 o 
  -8   7   1      893.10      928.82     17.81 o 
  -7   7   1     1741.78     1666.78     71.41 o 
  -6   7   1       28.29       29.57      8.48 o 
  -5   7   1      272.30      316.32      8.56 o 
  -4   7   1     2595.15     2526.71     53.24 o 
  -3   7   1      453.31      451.05      8.99 o 
  -2   7   1     2899.57     2691.61     27.94 o 
  -1   7   1     1107.88     1204.07     39.38 o 
   0   7   1     4266.01     4310.56    149.37 o 
   1   7   1        5.68       11.92     10.19 o 
   2   7   1       33.14       47.22      6.97 o 
   3   7   1      212.21      203.84     10.49 o 
   4   7   1     2794.91     2666.42     68.76 o 
   5   7   1        5.89        4.28      3.21 o 
   6   7   1      105.57      110.16      4.71 o 
   7   7   1     1715.51     1768.73     29.56 o 
   8   7   1      309.71      319.63      9.89 o 
   9   7   1     3294.60     3298.32    130.22 o 
  10   7   1        1.23        0.67      2.80 o 
  11   7   1      142.60      145.25      7.49 o 
  12   7   1       92.67       84.99      8.28 o 
 -12   8   1      431.64      437.49     31.81 o 
 -11   8   1      261.76      235.63      9.71 o 
 -10   8   1      540.45      548.39     15.68 o 
  -9   8   1      782.37      794.65     16.26 o 
  -8   8   1        9.87        9.70      4.56 o 
  -7   8   1        7.12        6.39      5.49 o 
  -6   8   1       35.97       40.99      4.66 o 
  -5   8   1       22.31       24.82     10.15 o 
  -4   8   1      181.09      192.63      7.25 o 
  -3   8   1       81.28       82.88      5.65 o 
  -2   8   1        9.36       12.74      5.88 o 
  -1   8   1     2154.66     2047.96     32.62 o 
   0   8   1     5360.98     5035.30    132.76 o 
   1   8   1     5985.69     5961.86     87.41 o 
   2   8   1      233.62      280.93     17.54 o 
   3   8   1        0.91        5.37      2.72 o 
   4   8   1       62.39       77.20      5.06 o 
   5   8   1      178.77      164.63      6.01 o 
   6   8   1       14.52        9.02      4.78 o 
   7   8   1      415.40      417.41     11.41 o 
   8   8   1      838.06      848.72     18.01 o 
   9   8   1     1159.13     1218.79     26.18 o 
  10   8   1      126.64      129.01      8.14 o 
  11   8   1      398.83      379.26     17.10 o 
  12   8   1      791.40      729.49     27.64 o 
 -11   9   1      513.61      462.08     22.59 o 
 -10   9   1      650.89      647.47     21.50 o 
  -9   9   1      102.11      107.59      7.08 o 
  -8   9   1      658.88      678.42     20.89 o 
  -7   9   1     2333.42     2348.89     38.39 o 
  -6   9   1        6.41       13.08      8.19 o 
  -5   9   1     1074.69     1100.63     23.73 o 
  -4   9   1     2034.73     2123.44    107.04 o 
  -3   9   1      424.75      437.25     12.76 o 
  -2   9   1      279.17      293.65     10.94 o 
  -1   9   1      321.29      306.89     17.68 o 
   0   9   1      444.74      496.44     16.40 o 
   1   9   1        3.66        1.08      8.87 o 
   2   9   1       30.58       34.60     20.30 o 
   3   9   1        4.32        4.13      3.50 o 
   4   9   1     1331.14     1346.08     32.73 o 
   5   9   1      900.92      927.59     22.06 o 
   6   9   1        7.66        9.92      6.02 o 
   7   9   1     1030.93     1049.92     19.51 o 
   8   9   1      979.82     1035.75     20.93 o 
   9   9   1        0.14        1.69      3.86 o 
  10   9   1       31.32       32.41     16.02 o 
  11   9   1        9.82        6.69      7.39 o 
 -11  10   1       11.55        8.76      6.19 o 
 -10  10   1       32.98       21.15      9.77 o 
  -9  10   1      750.93      723.07     22.34 o 
  -8  10   1      327.04      365.02     11.74 o 
  -7  10   1       24.52       17.48      5.80 o 
  -6  10   1     1092.70     1140.08     24.34 o 
  -5  10   1      583.07      621.69     16.29 o 
  -4  10   1      115.77      125.82      9.14 o 
  -3  10   1      264.21      292.60      9.92 o 
  -2  10   1     1294.94     1365.84     30.47 o 
  -1  10   1      281.38      282.41     15.02 o 
   0  10   1      450.42      468.47     21.10 o 
   1  10   1        0.20        4.72      6.03 o 
   2  10   1       38.26       50.62     20.25 o 
   3  10   1     1187.67     1141.64     44.38 o 
   4  10   1     4100.51     4096.35    111.81 o 
   5  10   1       27.24       32.75     11.68 o 
   6  10   1      355.81      344.65     10.87 o 
   7  10   1       87.43       73.82      7.65 o 
   8  10   1      119.05      117.99      7.83 o 
   9  10   1       46.03       42.74     11.57 o 
  10  10   1        7.95       13.39      7.02 o 
 -10  11   1      183.15      173.33      9.06 o 
  -9  11   1       97.36       82.64      7.14 o 
  -8  11   1      703.35      655.51     26.91 o 
  -7  11   1       31.88       32.62     11.63 o 
  -6  11   1       40.95       40.18     10.36 o 
  -5  11   1        1.85        3.59      4.18 o 
  -4  11   1      768.83      776.42     18.44 o 
  -3  11   1     2177.85     2295.94     43.93 o 
  -2  11   1      362.36      384.66     13.86 o 
  -1  11   1       17.37       20.25     11.38 o 
   0  11   1     3461.52     3699.06    265.42 o 
   1  11   1      339.65      353.85     19.36 o 
   2  11   1       85.29       80.27     16.82 o 
   3  11   1      311.85      341.89     16.25 o 
   4  11   1      222.45      203.31     18.10 o 
   5  11   1        4.39       13.19      8.38 o 
   6  11   1      593.51      590.24     15.30 o 
   7  11   1       75.06       83.69      7.48 o 
   8  11   1      484.93      505.48     17.86 o 
   9  11   1      603.54      616.15     17.15 o 
  10  11   1      351.06      366.53     15.59 o 
  -9  12   1       58.78       37.48     16.86 o 
  -8  12   1       83.02       78.54      7.18 o 
  -7  12   1        2.95        4.54      3.57 o 
  -6  12   1        0.02        2.65      4.57 o 
  -5  12   1       13.81       14.36      6.88 o 
  -4  12   1      165.20      166.71      9.17 o 
  -3  12   1      162.45      160.36      7.79 o 
  -2  12   1      451.23      497.33     14.07 o 
  -1  12   1       38.70       42.05     11.86 o 
   0  12   1     8770.90     8058.55    154.85 o 
   1  12   1     1229.35     1257.50     41.00 o 
   2  12   1      600.56      645.86     30.77 o 
   3  12   1       60.66       54.64     28.76 o 
   4  12   1      106.84      115.89     17.59 o 
   5  12   1        0.11        6.80      6.82 o 
   6  12   1       42.31       44.21     15.69 o 
   7  12   1      600.01      597.20     21.00 o 
   8  12   1      865.60      824.87     18.23 o 
   9  12   1      344.91      318.30     12.21 o 
  -8  13   1      106.15      129.98     12.05 o 
  -7  13   1      543.47      540.51     16.58 o 
  -6  13   1       47.60       37.47     19.72 o 
  -5  13   1      810.50      830.76     27.46 o 
  -4  13   1      966.14     1018.34     28.41 o 
  -3  13   1      192.67      178.25      9.82 o 
  -2  13   1      163.06      168.65     10.34 o 
  -1  13   1      116.30      108.43      9.23 o 
   0  13   1      117.20       94.68      8.47 o 
   1  13   1      240.42      216.40     17.91 o 
   2  13   1       28.71       33.83     15.72 o 
   3  13   1       21.75       25.25     13.56 o 
   4  13   1       95.24       95.17     17.84 o 
   5  13   1      515.83      520.31     51.24 o 
   6  13   1      186.17      169.13     12.37 o 
   7  13   1      680.36      742.80     19.55 o 
   8  13   1      925.21      882.63     22.84 o 
  -6  14   1      242.25      211.65     12.08 o 
  -5  14   1      175.29      169.28     10.34 o 
  -4  14   1       18.94       29.67      9.99 o 
  -3  14   1       39.85       43.05     12.24 o 
  -2  14   1      653.87      680.79     24.41 o 
  -1  14   1      177.19      196.85     10.07 o 
   0  14   1       59.43       48.19     23.78 o 
   1  14   1        5.75       11.09      8.05 o 
   2  14   1        2.32        2.94     10.08 o 
   3  14   1      165.27      164.38     15.60 o 
   4  14   1      512.49      510.85     26.27 o 
   5  14   1        0.04        4.62      7.34 o 
   6  14   1      266.09      241.06     11.42 o 
  -4  15   1      667.43      632.83     21.08 o 
  -3  15   1      497.52      497.51     21.28 o 
  -2  15   1      761.56      821.42     30.38 o 
  -1  15   1      308.96      265.05     18.08 o 
   0  15   1     1386.62     1388.82     42.76 o 
   1  15   1      450.34      419.86     22.80 o 
   2  15   1        8.08       -0.39     10.51 o 
   3  15   1        1.59        1.77      9.60 o 
   4  15   1       44.04       34.74     22.25 o 
 -14   0   2      950.38      984.98     49.42 o 
 -13   0   2       50.79       39.79     28.46 o 
 -12   0   2      175.75      174.76      9.59 o 
 -11   0   2     1105.39     1039.93     28.16 o 
 -10   0   2     3643.53     3354.44     55.91 o 
  -9   0   2      298.73      324.86      5.86 o 
  -8   0   2        0.15        2.16      2.02 o 
  -7   0   2     1158.65     1179.70     26.95 o 
  -6   0   2      928.66      856.26     21.21 o 
  -5   0   2       31.53       40.19      2.92 o 
  -4   0   2      261.96      264.27      5.48 o 
  -3   0   2     1050.55      956.33     11.76 o 
  -1   0   2     3333.77     2911.11     32.18 o 
   1   0   2      466.00      437.64     21.26 o 
   3   0   2     7754.90     7406.61     66.52 o 
   4   0   2      389.40      414.15     17.17 o 
   5   0   2     1426.80     1499.11     61.10 o 
   6   0   2      566.45      669.79     15.93 o 
   7   0   2     4017.01     3843.50     45.01 o 
   8   0   2     4973.82     4965.06    126.84 o 
   9   0   2       98.36      111.14     13.90 o 
  10   0   2       20.11       12.08      7.66 o 
  11   0   2      689.73      674.07     24.87 o 
  12   0   2        4.90        5.87      6.22 o 
  13   0   2      581.96      598.09     20.86 o 
 -14   1   2       10.13        7.51     10.70 o 
 -13   1   2      352.21      320.29     19.23 o 
 -12   1   2      345.69      345.62      9.62 o 
 -11   1   2     1484.42     1407.88     26.00 o 
 -10   1   2        4.86        9.03      2.77 o 
  -9   1   2      594.89      571.29      7.67 o 
  -8   1   2     1033.61     1064.68     19.39 o 
  -7   1   2     2038.30     1919.71     14.64 o 
  -6   1   2      773.66      862.09     15.08 o 
  -5   1   2     1159.61     1094.16     11.09 o 
  -4   1   2    11479.47     9824.92     59.00 o 
  -2   1   2     2231.72     2101.55     11.68 o 
  -1   1   2      199.30      178.45      2.19 o 
   0   1   2     1605.54     1464.34     12.38 o 
   1   1   2        2.61        5.18      1.55 o 
   2   1   2       91.65      119.58      2.05 o 
   3   1   2        5.02        7.13      1.26 o 
   4   1   2      153.40      159.63      2.25 o 
   5   1   2     4504.38     4385.81     40.95 o 
   6   1   2       44.37       50.89      3.97 o 
   7   1   2     3281.29     3067.11     27.80 o 
   8   1   2    10305.16     9163.70     82.42 o 
   9   1   2     3695.52     3619.74     68.91 o 
  10   1   2      875.97      844.00     19.29 o 
  11   1   2      391.29      359.17     10.42 o 
  12   1   2       12.16        7.23      4.24 o 
  13   1   2      227.22      219.77      9.54 o 
 -14   2   2       19.73       15.24     12.85 o 
 -13   2   2        9.07        9.46      9.15 o 
 -12   2   2       18.60       17.72      7.34 o 
 -11   2   2       91.32       88.98      6.32 o 
 -10   2   2        6.44        7.42      2.77 o 
  -9   2   2       26.84       33.21      2.22 o 
  -8   2   2       84.05      102.95      3.09 o 
  -7   2   2      394.64      446.22      6.67 o 
  -6   2   2      316.33      341.87      3.56 o 
  -5   2   2       18.49       23.29      1.60 o 
  -4   2   2       14.08       15.70      1.39 o 
  -3   2   2        4.09        8.82      1.88 o 
  -2   2   2      226.16      230.58      2.57 o 
  -1   2   2      141.47      156.15      2.19 o 
   0   2   2       92.26       97.04      2.00 o 
   1   2   2      383.45      383.71      4.10 o 
   2   2   2      283.52      289.45      3.22 o 
   3   2   2      524.85      566.04      5.91 o 
   4   2   2      350.32      340.76      6.48 o 
   5   2   2        7.86       16.66      1.35 o 
   6   2   2        1.07        0.26      0.95 o 
   7   2   2      185.44      193.33      3.68 o 
   8   2   2        9.17       11.58      6.42 o 
   9   2   2        0.50        1.59      5.03 o 
  10   2   2       23.35       22.60      7.32 o 
  11   2   2       31.03       32.73     11.23 o 
  12   2   2        0.03        0.95      3.20 o 
  13   2   2        7.77        6.25      4.40 o 
 -13   3   2       75.88       81.20     30.70 o 
 -12   3   2     1587.72     1532.50     24.89 o 
 -11   3   2      536.57      533.20     14.66 o 
 -10   3   2      727.95      707.50     12.66 o 
  -9   3   2        3.46        2.85      1.78 o 
  -8   3   2      180.48      208.75      4.15 o 
  -7   3   2     3218.00     2997.42     19.45 o 
  -6   3   2     1051.84     1075.79     26.79 o 
  -5   3   2     1022.43      945.46     17.36 o 
  -4   3   2    13877.84    12616.68     66.15 o 
  -3   3   2     7928.63     6709.62     40.52 o 
  -2   3   2     1560.43     1535.61     16.83 o 
  -1   3   2     8848.39     8011.97     87.90 o 
   0   3   2       49.40       40.99      1.63 o 
   1   3   2     3058.61     2812.20     15.68 o 
   2   3   2       43.46       47.46      1.69 o 
   3   3   2      487.46      549.27      8.46 o 
   4   3   2      655.96      612.01     26.25 o 
   5   3   2     3131.40     3098.00     47.20 o 
   6   3   2      754.51      737.91     13.49 o 
   7   3   2     3786.74     3413.26     39.69 o 
   8   3   2     8750.80     8200.41     89.80 o 
   9   3   2     5004.53     4512.80     95.60 o 
  10   3   2      460.55      482.68     11.63 o 
  11   3   2      504.02      481.42     12.99 o 
  12   3   2       98.41      101.89      6.82 o 
  13   3   2       83.19       83.03      7.76 o 
 -13   4   2       58.36       49.19     32.83 o 
 -12   4   2       81.14       89.51      6.93 o 
 -11   4   2      281.99      246.78      6.95 o 
 -10   4   2     6417.22     5916.55     58.26 o 
  -9   4   2       39.23       40.71      3.52 o 
  -8   4   2      327.78      325.70      5.79 o 
  -7   4   2      344.45      379.95      5.33 o 
  -6   4   2      117.11      128.44      3.41 o 
  -5   4   2     1529.85     1370.81     16.15 o 
  -4   4   2      417.71      426.11      5.61 o 
  -3   4   2      418.34      435.50      4.54 o 
  -2   4   2     3241.66     2989.33     39.79 o 
  -1   4   2      795.11      757.71      7.70 o 
   0   4   2      110.25      101.84      2.33 o 
   1   4   2     5125.31     4568.76     47.17 o 
   2   4   2     4358.76     3917.83     33.79 o 
   3   4   2     6173.20     5754.58     37.32 o 
   4   4   2      114.44      131.88      3.45 o 
   5   4   2      191.55      171.23      5.16 o 
   6   4   2      419.70      386.84      6.59 o 
   7   4   2     1031.45     1068.07     12.74 o 
   8   4   2     3868.37     3622.95     47.02 o 
   9   4   2      418.93      457.62      9.23 o 
  10   4   2      172.83      197.68      7.68 o 
  11   4   2        2.18        2.29      3.35 o 
  12   4   2      157.16      147.08      9.00 o 
  13   4   2      390.63      425.85     13.62 o 
 -13   5   2       89.31       74.27     36.02 o 
 -12   5   2      180.51      172.05      8.11 o 
 -11   5   2      496.19      474.55     11.10 o 
 -10   5   2       84.99       91.58      5.29 o 
  -9   5   2     1001.79     1060.10     17.87 o 
  -8   5   2     1528.65     1595.22     29.62 o 
  -7   5   2       85.65       98.67      3.21 o 
  -6   5   2      273.22      314.33      5.39 o 
  -5   5   2      182.31      150.00      3.99 o 
  -4   5   2     8931.30     8233.65     72.81 o 
  -3   5   2     2130.18     1853.79     20.52 o 
  -2   5   2       23.01       22.27      2.36 o 
  -1   5   2     1283.14     1194.18     16.93 o 
   0   5   2      207.67      207.25      3.53 o 
   1   5   2      577.43      619.73      8.84 o 
   2   5   2      389.13      445.01      8.00 o 
   3   5   2       44.53       44.00      3.83 o 
   4   5   2     1395.56     1343.40     23.76 o 
   5   5   2      324.15      388.08      8.34 o 
   6   5   2      886.92      937.59     10.92 o 
   7   5   2     6916.34     6372.96    144.85 o 
   8   5   2     1640.75     1676.91     23.08 o 
   9   5   2     6047.40     5627.90     53.71 o 
  10   5   2       52.76       47.80     14.76 o 
  11   5   2        2.16        2.14      3.54 o 
  12   5   2      161.30      181.28     10.14 o 
  13   5   2      380.75      344.45     14.71 o 
 -13   6   2       17.51       11.83     16.65 o 
 -12   6   2      233.26      219.73     15.00 o 
 -11   6   2      300.29      290.30      8.61 o 
 -10   6   2      257.72      253.20      7.69 o 
  -9   6   2        1.00        2.23      2.17 o 
  -8   6   2        0.76        2.02      2.78 o 
  -7   6   2      160.59      185.23      7.03 o 
  -6   6   2        0.16        4.45      2.19 o 
  -5   6   2     1698.16     1726.05     27.31 o 
  -4   6   2      160.81      171.93      4.59 o 
  -3   6   2       62.46       75.37      4.03 o 
  -2   6   2      107.41      116.08      4.44 o 
  -1   6   2        3.83        4.77      2.32 o 
   0   6   2      141.02      123.82      4.30 o 
   1   6   2       72.34       87.96      3.49 o 
   2   6   2       39.62       58.94      6.64 o 
   3   6   2     1150.25     1176.97     23.61 o 
   4   6   2     1146.84     1088.28     48.21 o 
   5   6   2      627.38      679.03     18.20 o 
   6   6   2      289.21      322.36      7.59 o 
   7   6   2      158.65      157.17      5.04 o 
   8   6   2      291.45      280.31      7.41 o 
   9   6   2        1.74        3.30      2.65 o 
  10   6   2        7.61        5.72      6.14 o 
  11   6   2        4.22        2.20      3.39 o 
  12   6   2      107.56      125.89     10.90 o 
 -12   7   2      409.83      400.42     28.91 o 
 -11   7   2     1181.34     1190.00     31.79 o 
 -10   7   2      222.98      201.64      6.73 o 
  -9   7   2      111.87      103.46      5.71 o 
  -8   7   2      270.34      274.24      8.83 o 
  -7   7   2     1606.58     1613.45     27.73 o 
  -6   7   2     1104.16     1206.60     19.77 o 
  -5   7   2      860.28      940.94     13.47 o 
  -4   7   2     4299.33     3861.30     67.73 o 
  -3   7   2     5125.75     4486.31     38.22 o 
  -2   7   2      138.89      145.61      4.95 o 
  -1   7   2     1512.06     1420.29     16.32 o 
   0   7   2     1944.64     1783.49     45.84 o 
   1   7   2      373.84      402.65     10.80 o 
   2   7   2       75.34       69.27      7.09 o 
   3   7   2     1599.05     1546.00     28.09 o 
   4   7   2      761.97      796.17     27.10 o 
   5   7   2     1810.36     1886.04     68.54 o 
   6   7   2      465.79      479.62     17.97 o 
   7   7   2     1312.50     1342.70     32.98 o 
   8   7   2     6226.45     5772.47    108.03 o 
   9   7   2     3157.72     3256.69     60.89 o 
  10   7   2      176.31      175.15      9.45 o 
  11   7   2      419.83      422.84     21.10 o 
  12   7   2      308.05      298.03     13.00 o 
 -12   8   2      296.67      272.76     75.76 o 
 -11   8   2      942.10      950.81     22.72 o 
 -10   8   2     1862.87     1905.51     30.52 o 
  -9   8   2      740.80      759.48     15.31 o 
  -8   8   2       67.68       61.68      5.37 o 
  -7   8   2       69.86       63.73      4.88 o 
  -6   8   2      271.10      303.11      8.70 o 
  -5   8   2       62.23       46.53      7.15 o 
  -4   8   2      221.37      268.43      7.61 o 
  -3   8   2     2120.90     2027.35     33.95 o 
  -2   8   2      279.23      284.25      8.28 o 
  -1   8   2       31.69       32.10      5.15 o 
   0   8   2        0.04        5.13      3.01 o 
   1   8   2      282.40      308.65      7.63 o 
   2   8   2     6162.42     5665.22    146.28 o 
   3   8   2     2315.03     2228.58     92.21 o 
   4   8   2       36.12       33.04     14.94 o 
   5   8   2       93.79      101.67     10.77 o 
   6   8   2       54.11       62.54      7.32 o 
   7   8   2     1482.97     1524.34     31.00 o 
   8   8   2      949.90      987.94     23.20 o 
   9   8   2      153.05      160.88     10.55 o 
  10   8   2        8.71        6.17      6.99 o 
  11   8   2        2.38        4.67      3.96 o 
 -11   9   2      245.58      240.78     13.13 o 
 -10   9   2      130.12      130.52      8.89 o 
  -9   9   2      468.16      522.25     14.38 o 
  -8   9   2     2356.45     2515.22     37.39 o 
  -7   9   2       15.61       15.92      6.55 o 
  -6   9   2        1.57       -0.71      3.65 o 
  -5   9   2       83.36       83.71      7.87 o 
  -4   9   2     1005.58     1120.75     22.00 o 
  -3   9   2     1206.01     1165.63     23.10 o 
  -2   9   2      441.23      456.40     11.04 o 
  -1   9   2      114.25      100.26      5.14 o 
   0   9   2      107.13      115.72      5.48 o 
   1   9   2      860.22      899.49     23.86 o 
   2   9   2        0.25        0.77      1.13 o 
   3   9   2      833.19      827.56     27.23 o 
   4   9   2     1212.41     1286.92     41.51 o 
   5   9   2       97.76      106.35      9.62 o 
   6   9   2       80.28       72.38     25.48 o 
   7   9   2     1358.26     1380.51     38.82 o 
   8   9   2     1657.14     1827.39     46.72 o 
   9   9   2     1576.57     1591.15     30.21 o 
  10   9   2      301.29      313.61     16.41 o 
  11   9   2        0.02        1.94      6.27 o 
 -11  10   2      348.56      354.52     17.88 o 
 -10  10   2      595.28      596.91     17.26 o 
  -9  10   2       60.03       62.80      7.92 o 
  -8  10   2        7.37       14.62      4.49 o 
  -7  10   2      140.60      123.85      7.00 o 
  -6  10   2       28.91       24.50     10.03 o 
  -5  10   2      272.27      298.21     10.76 o 
  -4  10   2      236.43      235.99      9.82 o 
  -3  10   2      184.95      173.10      9.28 o 
  -2  10   2      177.09      177.25      9.10 o 
  -1  10   2       99.56       98.53      9.39 o 
   0  10   2      159.20      159.64      6.90 o 
   1  10   2      110.24      103.75      6.14 o 
   2  10   2        3.32        2.04      2.39 o 
   3  10   2      792.37      780.77     27.52 o 
   4  10   2     1379.69     1477.52     39.24 o 
   5  10   2      461.31      455.88     28.54 o 
   6  10   2       19.22       13.59      6.90 o 
   7  10   2      375.35      363.42     18.04 o 
   8  10   2      259.33      252.64     13.05 o 
   9  10   2       55.77       46.92      7.53 o 
  10  10   2        0.31        1.50      4.23 o 
 -10  11   2      171.76      176.19      9.63 o 
  -9  11   2       49.97       30.15     13.45 o 
  -8  11   2      240.23      215.79     10.84 o 
  -7  11   2      966.03      998.90     27.33 o 
  -6  11   2      532.10      542.58     13.96 o 
  -5  11   2      245.31      247.56      9.81 o 
  -4  11   2      940.25      965.15     23.38 o 
  -3  11   2     1885.04     2080.57     49.50 o 
  -2  11   2        6.12       21.81      6.60 o 
  -1  11   2      413.29      444.14     11.26 o 
   0  11   2      706.24      748.44     23.50 o 
   1  11   2      172.00      171.96      7.53 o 
   2  11   2       43.37       37.79      4.81 o 
   3  11   2      423.82      443.89     24.64 o 
   4  11   2     1161.01     1213.99     37.30 o 
   5  11   2      302.18      329.23     16.12 o 
   6  11   2      503.57      518.62     19.94 o 
   7  11   2      528.25      546.09     17.88 o 
   8  11   2     2490.82     2509.60     50.08 o 
   9  11   2     1434.92     1378.02     32.70 o 
  -9  12   2      233.26      213.28     10.59 o 
  -8  12   2        4.71        4.50      4.93 o 
  -7  12   2       17.10       18.70      8.53 o 
  -6  12   2       11.29        6.09      4.34 o 
  -5  12   2      398.31      384.19     12.98 o 
  -4  12   2       22.09       33.55     10.05 o 
  -3  12   2      387.17      375.94     12.60 o 
  -2  12   2      115.18      111.20      7.08 o 
  -1  12   2        0.01        0.68      3.80 o 
   0  12   2      482.51      498.99     11.43 o 
   1  12   2      314.52      388.54     15.52 o 
   2  12   2     2524.11     2648.22     65.26 o 
   3  12   2     1261.51     1296.54     35.15 o 
   4  12   2        1.97        7.05      6.63 o 
   5  12   2       21.37       33.54     17.92 o 
   6  12   2       35.34       38.69     17.12 o 
   7  12   2      161.82      146.39     11.10 o 
   8  12   2      346.40      351.42     13.74 o 
  -8  13   2     1113.18     1114.72     25.89 o 
  -7  13   2      405.77      426.88     13.53 o 
  -6  13   2        0.65        2.48      4.44 o 
  -5  13   2        4.69        7.00      5.57 o 
  -4  13   2      170.69      177.98      9.11 o 
  -3  13   2        1.87        5.35      4.53 o 
  -2  13   2        1.91        4.17      4.10 o 
  -1  13   2        2.35        0.42      4.16 o 
   0  13   2      509.38      492.66     18.06 o 
   1  13   2      481.39      518.04     18.40 o 
   2  13   2        6.38        6.09      5.80 o 
   3  13   2      270.60      244.63     15.18 o 
   4  13   2     1921.88     1965.50     82.99 o 
   5  13   2      102.80      127.80     19.08 o 
   6  13   2        9.16        7.14     10.19 o 
   7  13   2      141.60      150.65      8.67 o 
  -6  14   2        1.62        2.04      4.69 o 
  -5  14   2      130.11      116.89      9.38 o 
  -4  14   2       78.27       68.68     10.81 o 
  -3  14   2       11.95        8.50      5.45 o 
  -2  14   2      169.84      186.59     13.82 o 
  -1  14   2       83.62       53.16     20.31 o 
   0  14   2      245.79      227.53     16.04 o 
   1  14   2        1.50        1.63      8.94 o 
   2  14   2       43.71       42.78     22.04 o 
   3  14   2      282.08      289.82     14.34 o 
   4  14   2      599.81      586.98     35.33 o 
   5  14   2      616.61      589.17     31.01 o 
  -4  15   2      204.65      211.03     13.03 o 
  -3  15   2       78.41       69.14     31.93 o 
  -2  15   2        5.90        6.24      5.62 o 
  -1  15   2      439.95      446.10     21.60 o 
   0  15   2        1.32        4.76      6.00 o 
   1  15   2        9.43       13.25     11.88 o 
   2  15   2       28.14       22.75     16.32 o 
   3  15   2      342.99      292.23     17.15 o 
 -14   1   3      106.26       80.91     47.67 o 
 -13   1   3      158.07      148.01     15.09 o 
 -12   1   3      480.42      526.66     14.43 o 
 -11   1   3      198.24      230.42     11.62 o 
 -10   1   3      595.48      625.34     15.02 o 
  -9   1   3       28.31       29.15      9.89 o 
  -8   1   3       90.77       97.96      5.39 o 
  -7   1   3     1586.21     1539.87     42.58 o 
  -6   1   3      686.47      751.06     11.94 o 
  -5   1   3     1792.11     1692.50     17.81 o 
  -4   1   3      536.78      624.48     14.46 o 
  -3   1   3     5019.55     4548.23     42.02 o 
  -2   1   3       10.24       11.91      3.05 o 
  -1   1   3      770.78      818.38      8.23 o 
   1   1   3     4018.08     3584.84     18.91 o 
   2   1   3     2191.40     2202.47     31.27 o 
   3   1   3     3934.72     3822.21     19.90 o 
   4   1   3     7723.18     7689.68     64.48 o 
   5   1   3      279.76      280.98      3.82 o 
   6   1   3     2427.98     2253.17     20.41 o 
   7   1   3       62.80       75.58      4.77 o 
   8   1   3      584.42      623.08     13.95 o 
   9   1   3      369.02      364.03     11.59 o 
  10   1   3        9.13        3.61      4.00 o 
  11   1   3     1561.28     1691.29     25.25 o 
  12   1   3     2930.43     3058.40     50.07 o 
  13   1   3      544.71      567.95     16.67 o 
 -13   2   3        6.93        6.87      6.14 o 
 -12   2   3     4348.75     4353.81     46.33 o 
 -11   2   3     1829.63     1963.43     33.62 o 
 -10   2   3     3437.04     3507.72     72.62 o 
  -9   2   3       31.08       34.37      2.94 o 
  -8   2   3     1948.80     1795.51     49.77 o 
  -7   2   3      158.27      168.18      4.61 o 
  -6   2   3      916.32     1038.14     13.58 o 
  -5   2   3      110.68      130.82      2.47 o 
  -4   2   3      104.28      117.27      2.64 o 
  -3   2   3     7361.92     7158.55     62.76 o 
  -2   2   3        0.09        5.96      1.54 o 
  -1   2   3     2325.40     2220.86     17.83 o 
   0   2   3    11096.01     9826.82     52.49 o 
   1   2   3    16000.46    13032.02    233.77 o 
   2   2   3       16.23       16.54      2.41 o 
   3   2   3      393.71      482.59      6.69 o 
   4   2   3        3.16        4.72      2.80 o 
   5   2   3      396.96      489.61     13.04 o 
   6   2   3     2436.30     2162.08     37.56 o 
   7   2   3       22.80       19.88      3.83 o 
   8   2   3     1322.71     1376.50     27.60 o 
   9   2   3     1751.98     1754.70     30.44 o 
  10   2   3        9.23       20.12      6.16 o 
  11   2   3        2.38        5.82      4.93 o 
  12   2   3       21.29       30.20     20.07 o 
  13   2   3     1004.91      947.47     21.49 o 
 -13   3   3        8.07       10.96      4.77 o 
 -12   3   3     1117.86     1208.87     36.46 o 
 -11   3   3      181.67      169.17      9.13 o 
 -10   3   3      244.55      254.37      9.77 o 
  -9   3   3       58.09       54.53      2.64 o 
  -8   3   3      404.06      420.11      6.87 o 
  -7   3   3       41.92       42.66      2.41 o 
  -6   3   3     2433.86     2270.31     20.61 o 
  -5   3   3     1431.27     1261.49     29.62 o 
  -4   3   3     1471.52     1451.95     26.12 o 
  -3   3   3       95.34      106.81      3.03 o 
  -2   3   3     3437.64     3190.35     35.77 o 
  -1   3   3     9016.99     8351.51     47.83 o 
   0   3   3     2166.00     1904.98     25.32 o 
   1   3   3     3463.93     3159.86     27.92 o 
   2   3   3      992.56     1102.96      9.94 o 
   3   3   3     7272.16     6828.34     42.03 o 
   4   3   3      448.94      643.54     12.94 o 
   5   3   3      973.19      913.72     18.44 o 
   6   3   3      784.41      822.05     21.21 o 
   7   3   3      960.60      971.32     15.23 o 
   8   3   3        1.15        7.13      3.63 o 
   9   3   3      131.56      123.54      7.36 o 
  10   3   3      362.97      359.27     10.04 o 
  11   3   3      952.09     1030.07     24.46 o 
  12   3   3     1910.75     2035.85     35.51 o 
 -13   4   3       39.53       36.29     24.30 o 
 -12   4   3        0.10        5.58      4.67 o 
 -11   4   3       18.55       21.49      7.09 o 
 -10   4   3       65.10       58.66      6.74 o 
  -9   4   3      385.71      384.85      6.67 o 
  -8   4   3      118.21      123.00      3.66 o 
  -7   4   3     1045.40     1036.84     13.73 o 
  -6   4   3      494.34      561.55      7.89 o 
  -5   4   3      887.02      946.96     15.07 o 
  -4   4   3      111.38      114.44      2.95 o 
  -3   4   3      934.96      924.67     17.16 o 
  -2   4   3      196.39      208.05      3.84 o 
  -1   4   3      198.99      203.19      3.64 o 
   0   4   3       10.90       12.03      2.86 o 
   1   4   3       85.58       95.34      2.54 o 
   2   4   3       92.48       98.43      2.83 o 
   3   4   3      292.03      296.77      4.87 o 
   4   4   3      214.09      201.80      4.23 o 
   5   4   3      578.79      624.10      9.78 o 
   6   4   3       35.06       36.89      3.63 o 
   7   4   3      341.01      352.59      6.80 o 
   8   4   3        9.53       11.34      2.52 o 
   9   4   3        8.47        7.71      4.76 o 
  10   4   3       77.85       78.60      5.50 o 
  11   4   3       17.42       23.43     10.05 o 
  12   4   3        5.77        7.53      5.38 o 
 -13   5   3       92.83       69.20     60.59 o 
 -12   5   3      596.13      610.59     22.58 o 
 -11   5   3      297.57      303.07     12.52 o 
 -10   5   3      403.15      415.70     10.15 o 
  -9   5   3       45.36       42.91      4.14 o 
  -8   5   3      213.70      217.24      5.01 o 
  -7   5   3      447.09      467.14      8.11 o 
  -6   5   3     1677.08     1557.71     16.32 o 
  -5   5   3      266.42      271.02      5.20 o 
  -4   5   3       35.04       34.09      2.60 o 
  -3   5   3     4098.32     3845.09     33.05 o 
  -2   5   3      512.52      535.02      6.77 o 
  -1   5   3     2013.85     1811.56     43.03 o 
   0   5   3     5650.18     5231.69     35.10 o 
   1   5   3     3020.49     2594.25     41.15 o 
   2   5   3       49.58       44.11      3.31 o 
   3   5   3     7576.53     7322.88     48.21 o 
   4   5   3     1742.38     1693.47     35.23 o 
   5   5   3     2879.12     2715.40     45.85 o 
   6   5   3      793.36      833.27     10.96 o 
   7   5   3      117.26      118.08      5.62 o 
   8   5   3      601.96      614.86      9.39 o 
   9   5   3     1170.27     1213.78     24.23 o 
  10   5   3        3.77        4.73      2.46 o 
  11   5   3     1289.50     1319.66     38.28 o 
  12   5   3     2209.60     2328.51     34.68 o 
 -12   6   3     1733.94     1808.65     39.61 o 
 -11   6   3     1900.80     2029.49     59.21 o 
 -10   6   3     1429.85     1448.33     24.08 o 
  -9   6   3        0.16        2.29      1.49 o 
  -8   6   3     1256.95     1366.95     22.57 o 
  -7   6   3       68.46       74.47      3.81 o 
  -6   6   3     1404.54     1515.74     22.45 o 
  -5   6   3       80.60       91.50      3.90 o 
  -4   6   3      234.71      229.53      6.45 o 
  -3   6   3      795.67      954.12     15.29 o 
  -2   6   3      497.58      574.86      8.73 o 
  -1   6   3      234.38      247.54      5.37 o 
   0   6   3     4063.60     3454.60     38.66 o 
   1   6   3     7377.27     6645.64     72.60 o 
   2   6   3      105.97       74.81      4.52 o 
   3   6   3        0.04        4.32      4.14 o 
   4   6   3        0.13        3.27      3.56 o 
   5   6   3      508.67      562.43     14.01 o 
   6   6   3     1864.67     1858.14     40.72 o 
   7   6   3      164.35      151.40      5.18 o 
   8   6   3     1804.85     1763.76     25.87 o 
   9   6   3     1053.87     1087.63     19.55 o 
  10   6   3       64.19       59.63      7.76 o 
  11   6   3        3.27        2.27      6.35 o 
  12   6   3       21.85       15.15     10.29 o 
 -12   7   3      153.11      155.11     10.58 o 
 -11   7   3       91.15       74.13      9.72 o 
 -10   7   3      774.22      783.47     18.43 o 
  -9   7   3        3.35        7.31      3.15 o 
  -8   7   3        0.92        0.84      2.94 o 
  -7   7   3      261.18      286.27      8.91 o 
  -6   7   3      491.95      510.13     11.68 o 
  -5   7   3     2046.41     1947.63     48.68 o 
  -4   7   3     3161.95     3128.99     50.45 o 
  -3   7   3        3.11        6.60      3.86 o 
  -2   7   3      120.01      122.36      5.04 o 
  -1   7   3      606.78      631.92      9.48 o 
   0   7   3     1353.05     1318.90     34.08 o 
   1   7   3      493.60      467.39     11.92 o 
   2   7   3     1228.93     1315.06     26.04 o 
   3   7   3      834.02     1031.77     18.13 o 
   4   7   3      242.14      253.68     13.97 o 
   5   7   3       53.23       69.57      7.88 o 
   6   7   3       78.40       78.42      6.60 o 
   7   7   3     3574.30     3459.56     85.10 o 
   8   7   3       40.02       41.63      5.07 o 
   9   7   3      980.11      964.19     19.14 o 
  10   7   3       64.19       52.29     21.22 o 
  11   7   3      621.01      636.69     20.30 o 
 -12   8   3       10.65        3.75      3.77 o 
 -11   8   3      253.30      248.10     12.94 o 
 -10   8   3       92.85       99.11      8.77 o 
  -9   8   3      118.23      132.88      6.92 o 
  -8   8   3     1005.99     1020.09     20.09 o 
  -7   8   3     1798.75     1782.57     30.94 o 
  -6   8   3      253.55      260.46      9.88 o 
  -5   8   3       23.85       31.76      8.88 o 
  -4   8   3      909.78      958.44     18.25 o 
  -3   8   3       63.23       63.05      4.40 o 
  -2   8   3     1143.22     1123.31     14.81 o 
  -1   8   3      178.71      197.65      6.39 o 
   0   8   3      231.26      255.86      5.68 o 
   1   8   3       58.94       71.20      6.75 o 
   2   8   3      342.34      364.03     10.57 o 
   3   8   3      563.23      578.18     15.95 o 
   4   8   3      956.30      992.46     22.05 o 
   5   8   3      158.98      145.30      8.69 o 
   6   8   3      366.24      408.18     12.51 o 
   7   8   3        4.02        3.76      4.17 o 
   8   8   3       99.60       96.13      7.48 o 
   9   8   3       10.04       12.04      5.80 o 
  10   8   3       65.58       69.02     13.83 o 
  11   8   3       10.63        8.10      5.84 o 
 -11   9   3       35.88       37.62     23.42 o 
 -10   9   3        0.41        2.68      3.17 o 
  -9   9   3        4.78        2.84      3.03 o 
  -8   9   3      142.95      136.29      9.06 o 
  -7   9   3      677.32      678.55     13.88 o 
  -6   9   3      229.94      231.84      9.93 o 
  -5   9   3      617.75      604.37     12.34 o 
  -4   9   3      763.12      786.26     17.73 o 
  -3   9   3     2004.62     1991.35     42.92 o 
  -2   9   3      570.95      596.71     16.91 o 
  -1   9   3      753.20      771.23     16.82 o 
   0   9   3     1437.53     1443.59     34.78 o 
   1   9   3     2419.02     2517.82     92.98 o 
   2   9   3      401.18      457.01     14.87 o 
   3   9   3     1608.13     1678.17     39.63 o 
   4   9   3     1549.46     1740.91     58.64 o 
   5   9   3     1136.90     1141.12     31.19 o 
   6   9   3      475.63      498.77     16.85 o 
   7   9   3      236.93      231.81     11.63 o 
   8   9   3      629.01      667.19     15.36 o 
   9   9   3      747.54      711.87     20.43 o 
  10   9   3      146.80      147.69     12.96 o 
 -10  10   3      398.48      418.46     15.11 o 
  -9  10   3        8.63        5.91      3.41 o 
  -8  10   3      660.77      644.98     16.96 o 
  -7  10   3      155.48      136.45      7.77 o 
  -6  10   3      938.63     1036.91     22.04 o 
  -5  10   3       25.24       26.74      7.70 o 
  -4  10   3        7.51        4.70      3.63 o 
  -3  10   3        3.22        7.62      3.71 o 
  -2  10   3      478.29      508.99     13.89 o 
  -1  10   3        1.95        3.89      2.90 o 
   0  10   3      822.08      788.32     18.76 o 
   1  10   3     3077.40     3003.68    141.44 o 
   2  10   3        1.38        2.11      4.61 o 
   3  10   3       36.47       45.52     14.87 o 
   4  10   3       29.25       19.45      8.54 o 
   5  10   3      586.00      560.61     17.62 o 
   6  10   3     1289.11     1365.07     35.94 o 
   7  10   3      184.32      173.37     10.65 o 
   8  10   3     1418.29     1439.59     38.28 o 
   9  10   3      814.68      812.00     27.95 o 
  -9  11   3        6.13        5.92      3.89 o 
  -8  11   3       21.44       25.45     12.22 o 
  -7  11   3        2.28        1.32      4.56 o 
  -6  11   3      567.68      582.59     16.74 o 
  -5  11   3     1072.84     1096.42     21.75 o 
  -4  11   3     1786.43     1895.99     34.25 o 
  -3  11   3      986.47     1020.80     21.90 o 
  -2  11   3        0.04        1.42      4.56 o 
  -1  11   3     1003.72      991.56     21.81 o 
   0  11   3       15.10       24.22      7.02 o 
   1  11   3       69.97       68.13     21.57 o 
   2  11   3      332.86      346.04     21.64 o 
   3  11   3      385.62      410.25     15.79 o 
   4  11   3       50.94       52.71     17.40 o 
   5  11   3       16.63       18.25      7.94 o 
   6  11   3      293.96      310.90     13.50 o 
   7  11   3      731.32      771.38     30.09 o 
   8  11   3     1110.71     1134.60     20.69 o 
   9  11   3      316.77      279.72     11.75 o 
  -8  12   3      719.27      730.66     16.52 o 
  -7  12   3     1347.39     1278.71     28.86 o 
  -6  12   3      529.38      518.21     20.38 o 
  -5  12   3      173.90      177.51     10.51 o 
  -4  12   3      413.53      399.33     13.71 o 
  -3  12   3      242.15      231.90     10.61 o 
  -2  12   3      822.22      821.68     19.78 o 
  -1  12   3       29.56       30.73     14.22 o 
   0  12   3       56.49       53.19     21.28 o 
   1  12   3       85.88       81.73     10.11 o 
   2  12   3       23.62       30.02     12.16 o 
   3  12   3      337.10      364.32     16.12 o 
   4  12   3      409.33      433.29     16.62 o 
   5  12   3      789.70      722.82     29.79 o 
   6  12   3        3.61        3.57      7.23 o 
   7  12   3      137.89      131.52     14.20 o 
   8  12   3       15.74       11.14      7.56 o 
  -7  13   3       18.94       14.68      7.66 o 
  -6  13   3      204.23      194.03      9.85 o 
  -5  13   3      129.12      108.34      9.79 o 
  -4  13   3      144.93      140.60     10.68 o 
  -3  13   3     1566.96     1631.90     65.15 o 
  -2  13   3      230.70      233.63     12.78 o 
  -1  13   3       16.90       15.85     11.16 o 
   0  13   3      668.92      691.98     23.36 o 
   1  13   3      402.43      391.07     16.79 o 
   2  13   3       70.63       57.47     23.02 o 
   3  13   3      925.64      887.85     33.51 o 
   4  13   3      108.42      143.47     15.69 o 
   5  13   3      649.35      605.93     20.95 o 
   6  13   3       56.48       45.52     22.32 o 
  -5  14   3       87.93       73.14     18.90 o 
  -4  14   3       33.07       32.84     14.75 o 
  -3  14   3        0.79        3.77      5.81 o 
  -2  14   3       69.72       51.68     18.73 o 
  -1  14   3       83.44       87.24     18.49 o 
   0  14   3      461.53      477.78     20.50 o 
   1  14   3      353.84      329.13     16.55 o 
   2  14   3       18.05       22.39      8.44 o 
   3  14   3      182.24      186.42     15.79 o 
   4  14   3        0.14        3.56      7.07 o 
   5  14   3      205.35      206.13     14.76 o 
  -2  15   3      595.79      546.51     31.99 o 
  -1  15   3        0.31        4.59      7.03 o 
   0  15   3       33.74       19.35     10.71 o 
   1  15   3       59.65       55.57     24.70 o 
   2  15   3      118.40      112.57     11.87 o 
 -13   0   4      241.37      244.66     17.44 o 
 -12   0   4     1437.79     1469.00     62.31 o 
 -11   0   4     1086.12     1094.16     28.81 o 
 -10   0   4      804.53      856.79     29.52 o 
  -9   0   4     2395.29     2345.37     92.94 o 
  -8   0   4    13262.52    11974.09    102.02 o 
  -7   0   4    13146.12    11737.24    114.46 o 
  -6   0   4     3370.60     3212.58     99.00 o 
  -5   0   4     1710.19     1791.62     36.53 o 
  -4   0   4     5306.89     5251.81     55.47 o 
  -3   0   4     2673.08     2612.03     53.93 o 
  -2   0   4     3889.41     3711.75     57.15 o 
  -1   0   4     1703.36     1584.63     24.84 o 
   0   0   4      749.20      956.64     36.48 o 
   1   0   4     2625.05     2407.55     41.28 o 
   2   0   4      538.10      572.75      8.83 o 
   3   0   4       28.04       19.53      3.33 o 
   4   0   4     7566.18     6411.37     58.47 o 
   5   0   4    12736.28    11112.14     47.14 o 
   6   0   4        9.26       12.32      5.02 o 
   7   0   4       48.89       71.78     11.69 o 
   8   0   4      195.27      217.27     20.92 o 
   9   0   4      294.00      274.77     12.55 o 
  10   0   4      115.09      108.27     12.22 o 
  11   0   4       26.46       30.27     14.38 o 
  12   0   4       11.38        5.17      5.44 o 
 -13   1   4      199.02      214.26     11.15 o 
 -12   1   4       50.19       44.73     12.15 o 
 -11   1   4      324.73      310.29     12.54 o 
 -10   1   4       51.42       49.07     16.29 o 
  -9   1   4      586.42      638.12     14.62 o 
  -8   1   4      297.71      325.55     13.77 o 
  -7   1   4      536.58      585.10     14.76 o 
  -6   1   4     3418.62     3241.79     50.83 o 
  -5   1   4       75.68       69.77      6.73 o 
  -4   1   4      169.50      191.56      4.49 o 
  -3   1   4     4914.18     4861.37     36.01 o 
  -2   1   4     1731.83     1822.38     29.53 o 
  -1   1   4     9371.07     8957.96     84.22 o 
   0   1   4       62.19       87.96      2.58 o 
   1   1   4     1954.30     1866.24     42.86 o 
   2   1   4       79.06       99.30      3.03 o 
   3   1   4     1914.80     1935.17     19.97 o 
   4   1   4      369.75      372.61      5.82 o 
   5   1   4       58.08       79.23      4.49 o 
   6   1   4      589.91      652.57     12.81 o 
   7   1   4     1395.71     1446.50     52.70 o 
   8   1   4       21.02       25.92      6.78 o 
   9   1   4        0.56        2.63      4.18 o 
  10   1   4     1628.07     1658.26     22.12 o 
  11   1   4       99.84      104.85      7.41 o 
  12   1   4       67.77       57.27     18.87 o 
 -13   2   4        1.58        3.53      4.53 o 
 -12   2   4      106.27       97.01      7.88 o 
 -11   2   4       35.70       40.05      7.34 o 
 -10   2   4       40.60       44.84     10.98 o 
  -9   2   4       11.44       10.62      5.89 o 
  -8   2   4       16.05       16.86      7.24 o 
  -7   2   4      167.08      183.32     10.18 o 
  -6   2   4        0.16        2.88      1.40 o 
  -5   2   4       59.17       73.17      1.95 o 
  -4   2   4      533.49      593.63     10.48 o 
  -3   2   4       49.31       42.52      2.27 o 
  -2   2   4      138.81      166.91      3.72 o 
  -1   2   4      464.82      525.53      6.53 o 
   0   2   4       31.65       33.02      2.30 o 
   1   2   4     1305.82     1197.32     17.71 o 
   2   2   4       41.72       31.51      2.14 o 
   3   2   4      457.97      455.29      6.28 o 
   4   2   4      407.77      412.68      7.29 o 
   5   2   4        0.22        4.15      2.45 o 
   6   2   4       55.66       53.55      3.03 o 
   7   2   4       62.05       55.42      2.45 o 
   8   2   4       15.83       25.74     10.48 o 
   9   2   4       74.39       72.02      7.36 o 
  10   2   4       32.73       26.45      9.22 o 
  11   2   4        6.94        6.75      3.28 o 
  12   2   4       37.13       30.62     11.85 o 
 -13   3   4      637.30      639.74     19.70 o 
 -12   3   4      144.44      130.23      9.00 o 
 -11   3   4        1.11        2.91      2.59 o 
 -10   3   4      411.59      410.03     13.59 o 
  -9   3   4       12.58       16.15      8.98 o 
  -8   3   4      260.91      276.07      7.91 o 
  -7   3   4      406.87      396.59      5.52 o 
  -6   3   4     2143.21     2069.35     15.62 o 
  -5   3   4        0.05        2.93      1.85 o 
  -4   3   4      427.00      490.91      6.93 o 
  -3   3   4     1193.32     1270.19     21.21 o 
  -2   3   4     6390.65     6146.41     40.87 o 
  -1   3   4     1252.32     1312.60     16.34 o 
   0   3   4      261.31      295.31      5.75 o 
   1   3   4     3362.80     3252.55     24.99 o 
   2   3   4      123.43      140.32      3.94 o 
   3   3   4     2904.16     2769.39     24.63 o 
   4   3   4      396.44      399.60      8.31 o 
   5   3   4      588.98      625.54     11.17 o 
   6   3   4      527.09      571.45     10.16 o 
   7   3   4     1155.29     1202.80     35.26 o 
   8   3   4       50.69       54.16      4.09 o 
   9   3   4      181.65      185.16      7.28 o 
  10   3   4      661.10      645.87     15.64 o 
  11   3   4        3.30        3.87      3.13 o 
  12   3   4      246.05      225.15     10.16 o 
 -13   4   4      879.33      892.81     25.29 o 
 -12   4   4      486.20      504.99     15.65 o 
 -11   4   4      445.96      407.16     15.10 o 
 -10   4   4      412.74      429.94     14.62 o 
  -9   4   4     1061.74     1067.93     33.37 o 
  -8   4   4    12947.64    11787.26    120.28 o 
  -7   4   4     8977.50     8061.40    122.67 o 
  -6   4   4     1611.06     1548.70     28.88 o 
  -5   4   4       66.32       57.33      2.74 o 
  -4   4   4    10442.97     9751.62     65.83 o 
  -3   4   4        2.27       11.00      2.77 o 
  -2   4   4     5213.74     4972.84     48.71 o 
  -1   4   4      912.02      969.11     14.50 o 
   0   4   4     1352.38     1402.97     15.72 o 
   1   4   4       24.10       19.48      6.89 o 
   2   4   4     2146.91     2108.41     18.72 o 
   3   4   4      151.86      148.71      4.94 o 
   4   4   4     7270.99     6108.05     63.71 o 
   5   4   4     5056.87     4534.36     44.29 o 
   6   4   4      739.76      730.95     15.72 o 
   7   4   4     1182.89     1246.03     21.09 o 
   8   4   4        6.69        4.59      1.53 o 
   9   4   4      222.18      205.19      9.68 o 
  10   4   4       44.60       46.06     10.68 o 
  11   4   4       17.96       17.89      6.09 o 
  12   4   4       30.38       25.74     12.01 o 
 -12   5   4        0.13        2.55      5.74 o 
 -11   5   4       41.68       43.10     15.06 o 
 -10   5   4      455.23      450.06     13.98 o 
  -9   5   4      364.16      361.44      8.82 o 
  -8   5   4      614.21      605.00      8.97 o 
  -7   5   4      816.04      844.55     15.33 o 
  -6   5   4     2206.66     2179.71     43.79 o 
  -5   5   4      204.82      190.07      4.20 o 
  -4   5   4       67.60       64.60      3.33 o 
  -3   5   4     2686.53     2720.93     57.73 o 
  -2   5   4     2484.27     2523.49     46.89 o 
  -1   5   4     5478.41     5341.48     77.08 o 
   0   5   4      862.42      929.84     14.02 o 
   1   5   4      885.91      945.95     12.18 o 
   2   5   4        0.48        3.04      2.18 o 
   3   5   4     1223.54     1208.12     21.15 o 
   4   5   4        8.77       14.98      4.10 o 
   5   5   4      121.64      146.41      5.24 o 
   6   5   4       66.60       63.64      3.13 o 
   7   5   4     2247.87     2270.44     45.18 o 
   8   5   4      599.47      611.26     12.28 o 
   9   5   4       88.62       83.05      5.71 o 
  10   5   4     1010.68     1029.09     38.65 o 
  11   5   4      487.65      497.38     17.31 o 
 -12   6   4      377.45      375.05     13.70 o 
 -11   6   4      413.22      401.32     15.64 o 
 -10   6   4      124.07      117.60      9.06 o 
  -9   6   4      232.19      218.28      7.87 o 
  -8   6   4      427.48      429.41      8.56 o 
  -7   6   4      332.11      342.50     10.19 o 
  -6   6   4      154.42      138.67      4.72 o 
  -5   6   4        5.10        5.53      3.40 o 
  -4   6   4     1264.92     1311.79     22.33 o 
  -3   6   4      965.46      985.91     15.51 o 
  -2   6   4       19.01       23.97      5.68 o 
  -1   6   4      252.11      283.21      9.04 o 
   0   6   4      820.15      790.64     14.15 o 
   1   6   4     1261.88     1338.48     42.73 o 
   2   6   4     1131.36     1139.29     17.92 o 
   3   6   4       10.17       19.22      4.96 o 
   4   6   4      204.41      208.15      8.48 o 
   5   6   4      223.16      218.93      5.09 o 
   6   6   4       68.03       66.03      4.81 o 
   7   6   4      226.86      220.03      6.74 o 
   8   6   4      203.16      198.91      6.20 o 
   9   6   4      120.98      138.47     21.23 o 
  10   6   4        2.20        2.96      4.85 o 
  11   6   4       66.03       75.79     13.77 o 
 -12   7   4        0.18        2.44      4.85 o 
 -11   7   4      154.73      150.83     10.40 o 
 -10   7   4        6.63        9.49      4.78 o 
  -9   7   4      112.83       98.12      6.13 o 
  -8   7   4        0.21        1.90      4.19 o 
  -7   7   4      559.66      534.22     10.94 o 
  -6   7   4      397.04      411.30     10.82 o 
  -5   7   4        0.01        1.00      2.67 o 
  -4   7   4        3.39        4.64      3.28 o 
  -3   7   4     1061.44     1212.84     16.62 o 
  -2   7   4     2252.66     2252.99     44.44 o 
  -1   7   4     1296.36     1347.01     26.08 o 
   0   7   4      333.27      360.49      8.71 o 
   1   7   4      980.31     1040.66     16.74 o 
   2   7   4       21.16       18.62      6.23 o 
   3   7   4     1275.01     1399.81     24.66 o 
   4   7   4      731.95      737.46     20.87 o 
   5   7   4      373.98      382.81     17.65 o 
   6   7   4      172.38      168.47      9.60 o 
   7   7   4      374.45      391.54     13.06 o 
   8   7   4       62.57       64.15     17.19 o 
   9   7   4      172.58      182.40     15.12 o 
  10   7   4      164.48      145.35     12.05 o 
  11   7   4        1.86       -0.61      5.52 o 
 -11   8   4        4.38        8.08      6.92 o 
 -10   8   4      559.32      522.52     18.21 o 
  -9   8   4     1330.44     1354.03     27.41 o 
  -8   8   4     5115.70     4610.46     61.93 o 
  -7   8   4     4516.42     4265.08     52.44 o 
  -6   8   4     1264.84     1345.11     21.61 o 
  -5   8   4      880.02      866.16     20.10 o 
  -4   8   4     1062.38     1168.64     23.65 o 
  -3   8   4     1259.32     1354.18     24.40 o 
  -2   8   4       35.04       48.24      4.68 o 
  -1   8   4      866.48      874.65     16.76 o 
   0   8   4       18.79       23.75      7.06 o 
   1   8   4      148.26      152.04      7.71 o 
   2   8   4       90.63       87.86      6.40 o 
   3   8   4       35.70       48.59      8.13 o 
   4   8   4     2370.49     2404.40     45.98 o 
   5   8   4     4682.67     4415.12    118.40 o 
   6   8   4      206.43      215.83     11.60 o 
   7   8   4        1.33        2.57      5.78 o 
   8   8   4      265.36      264.41     14.31 o 
   9   8   4       29.34       28.87     15.20 o 
  10   8   4      102.59      112.52     13.55 o 
 -10   9   4      178.19      180.61     10.29 o 
  -9   9   4      367.69      380.09     14.59 o 
  -8   9   4      714.56      703.80     15.32 o 
  -7   9   4      542.79      518.36     12.46 o 
  -6   9   4     1816.03     1967.04     32.33 o 
  -5   9   4       33.93       29.75      8.49 o 
  -4   9   4        0.96        0.79      4.69 o 
  -3   9   4     2068.68     2146.31     60.08 o 
  -2   9   4      772.83      872.98     18.28 o 
  -1   9   4     5296.24     4967.04     75.37 o 
   0   9   4      105.71       88.79      6.62 o 
   1   9   4       40.44       48.99     19.04 o 
   2   9   4       63.05       65.78     13.59 o 
   3   9   4       35.98       33.10     12.56 o 
   4   9   4       15.82        8.10      9.66 o 
   5   9   4      699.58      784.82     33.17 o 
   6   9   4       34.54       38.36     10.40 o 
   7   9   4      527.52      538.18     18.74 o 
   8   9   4      258.42      220.68     11.48 o 
   9   9   4       56.01       45.08     27.65 o 
 -10  10   4      549.60      587.90     28.34 o 
  -9  10   4       38.71       30.59      7.10 o 
  -8  10   4      242.49      220.55      9.27 o 
  -7  10   4      567.79      587.16     15.13 o 
  -6  10   4      176.06      165.03      6.96 o 
  -5  10   4      129.86      159.71      9.92 o 
  -4  10   4      375.93      345.31     12.71 o 
  -3  10   4     1858.60     1913.71     31.52 o 
  -2  10   4       10.77       13.75      4.23 o 
  -1  10   4      167.14      159.75      8.05 o 
   0  10   4      722.44      713.50     26.52 o 
   1  10   4     2675.35     2602.96     51.19 o 
   2  10   4      504.67      523.01     15.25 o 
   3  10   4       84.93       80.21      8.40 o 
   4  10   4      323.41      307.41     12.17 o 
   5  10   4      215.59      215.07     16.29 o 
   6  10   4        4.02        3.13      4.18 o 
   7  10   4       51.30       56.64      9.26 o 
   8  10   4      523.87      524.62     15.48 o 
   9  10   4       25.06       31.00     17.73 o 
  -9  11   4       41.69       31.72     10.45 o 
  -8  11   4        0.72        5.76      4.06 o 
  -7  11   4      111.77      112.74      8.11 o 
  -6  11   4       66.49       66.27     10.50 o 
  -5  11   4       46.07       49.79     12.37 o 
  -4  11   4      144.24      145.37      9.50 o 
  -3  11   4      460.83      468.71     15.84 o 
  -2  11   4      728.20      736.22     17.95 o 
  -1  11   4      863.64      813.22     24.58 o 
   0  11   4      365.91      358.58     13.84 o 
   1  11   4      429.35      441.72     15.43 o 
   2  11   4       17.30       14.44      7.26 o 
   3  11   4      141.65      132.04      9.00 o 
   4  11   4      917.97      863.67     21.75 o 
   5  11   4       79.34       78.68     11.73 o 
   6  11   4       11.17       11.79      4.85 o 
   7  11   4       55.75       48.98      9.90 o 
   8  11   4        0.86        5.19      4.04 o 
  -8  12   4     2520.39     2635.65     46.12 o 
  -7  12   4     1260.38     1260.64     26.58 o 
  -6  12   4      207.12      201.91     10.72 o 
  -5  12   4      122.17      122.17      8.46 o 
  -4  12   4      673.04      716.64     17.86 o 
  -3  12   4       27.61       24.48     11.80 o 
  -2  12   4        1.06        1.74      5.34 o 
  -1  12   4      183.21      191.54     11.64 o 
   0  12   4       45.95       41.37     19.29 o 
   1  12   4       54.75       53.87     19.10 o 
   2  12   4      123.24      110.15      9.97 o 
   3  12   4       27.82       30.25     13.80 o 
   4  12   4      601.70      625.59     25.58 o 
   5  12   4      917.57      869.99     24.23 o 
   6  12   4       55.71       39.80     17.39 o 
   7  12   4      164.72      201.75     14.73 o 
  -6  13   4      665.00      646.78     17.77 o 
  -5  13   4       16.64       18.21      7.07 o 
  -4  13   4       30.00       28.19     11.50 o 
  -3  13   4      300.52      291.91     14.96 o 
  -2  13   4     1520.20     1607.27     75.27 o 
  -1  13   4     1083.40     1094.93     46.64 o 
   0  13   4      289.80      309.22     17.97 o 
   1  13   4        5.02        6.00      6.07 o 
   2  13   4       47.61       32.91     15.80 o 
   3  13   4       48.40       40.83     15.27 o 
   4  13   4      505.38      475.38     18.43 o 
   5  13   4      133.56      123.80     15.19 o 
  -4  14   4      235.78      221.34     14.94 o 
  -3  14   4      609.36      596.66     21.33 o 
  -2  14   4        2.43        4.17      8.35 o 
  -1  14   4       89.88       99.00     11.56 o 
   0  14   4      659.19      603.14     20.47 o 
   1  14   4     1331.90     1365.12     46.65 o 
   2  14   4      517.35      522.59     23.03 o 
   3  14   4        0.46        2.26      8.25 o 
 -13   1   5       30.76       33.41     13.25 o 
 -12   1   5      306.75      353.39     13.95 o 
 -11   1   5      112.95      121.17      8.70 o 
 -10   1   5       45.14       53.57      8.03 o 
  -9   1   5        0.02        0.89      3.67 o 
  -8   1   5      685.22      731.28     20.02 o 
  -7   1   5      286.70      287.25     15.38 o 
  -6   1   5       13.13       25.93      8.22 o 
  -5   1   5      323.32      338.33      4.68 o 
  -4   1   5      935.58      820.53     22.66 o 
  -3   1   5     1529.37     1420.21     19.47 o 
  -2   1   5     3433.00     2957.18     29.96 o 
  -1   1   5      464.58      460.71      8.58 o 
   0   1   5       75.20       98.54      7.67 o 
   1   1   5      215.42      256.79      7.87 o 
   2   1   5        4.33        2.38      3.86 o 
   3   1   5     2356.95     2147.39     34.31 o 
   4   1   5      500.47      530.80      7.96 o 
   5   1   5      205.93      216.57      4.51 o 
   6   1   5      174.05      167.89      4.88 o 
   7   1   5      366.90      343.63      7.43 o 
   8   1   5       69.36       80.07     10.83 o 
   9   1   5      394.35      448.06     16.24 o 
  10   1   5      541.10      541.76     20.32 o 
  11   1   5      282.41      290.62     15.79 o 
 -13   2   5      424.40      450.33     14.72 o 
 -12   2   5     1225.32     1278.31     32.09 o 
 -11   2   5       14.24       22.27      7.36 o 
 -10   2   5     1888.73     1911.73     34.06 o 
  -9   2   5      613.37      579.23     19.35 o 
  -8   2   5      702.99      694.01     24.40 o 
  -7   2   5     2596.40     2446.89     66.83 o 
  -6   2   5     3190.12     2930.36     41.96 o 
  -5   2   5      966.19     1012.40     31.24 o 
  -4   2   5     5765.62     5163.06     93.02 o 
  -3   2   5     3492.47     3116.06     23.79 o 
  -2   2   5     1028.88     1168.50     22.98 o 
  -1   2   5     3735.69     3512.90     28.63 o 
   0   2   5     1327.59     1110.47     14.29 o 
   1   2   5     2817.54     2640.26     29.68 o 
   2   2   5     4570.56     4266.84     46.49 o 
   3   2   5     4082.38     3770.73     44.16 o 
   4   2   5     1013.15     1123.26     14.69 o 
   5   2   5     2217.73     2059.54     30.07 o 
   6   2   5        0.74        2.65      2.51 o 
   7   2   5      111.08      124.01      4.81 o 
   8   2   5     6093.36     5913.70    127.42 o 
   9   2   5     2842.12     2977.29     58.38 o 
  10   2   5       32.39       38.14     12.36 o 
  11   2   5     1071.68     1098.00     20.94 o 
 -12   3   5        1.65        5.81      7.41 o 
 -11   3   5      124.17      133.57     11.45 o 
 -10   3   5       10.71       17.03      5.25 o 
  -9   3   5        1.51        3.67      6.55 o 
  -8   3   5     1405.12     1496.72     31.06 o 
  -7   3   5      192.87      196.14      4.16 o 
  -6   3   5     1001.28     1028.82     13.54 o 
  -5   3   5      515.86      521.88      7.70 o 
  -4   3   5      261.24      228.92      4.84 o 
  -3   3   5     3858.85     3407.40     65.76 o 
  -2   3   5      171.44      138.61      5.01 o 
  -1   3   5     1001.17     1150.08     25.35 o 
   0   3   5       46.09       50.41      3.40 o 
   1   3   5       30.52       27.35      7.79 o 
   2   3   5      281.85      288.08      9.28 o 
   3   3   5     1203.31     1343.78     27.63 o 
   4   3   5      173.72      180.99      6.72 o 
   5   3   5     2566.31     2523.15     34.26 o 
   6   3   5      689.18      692.97     15.58 o 
   7   3   5       25.07       19.21      4.82 o 
   8   3   5      228.94      238.81     13.99 o 
   9   3   5       90.05       94.30     11.03 o 
  10   3   5     1127.20     1125.66     35.16 o 
  11   3   5       81.66       90.04      8.40 o 
 -12   4   5        4.92        3.33      5.05 o 
 -11   4   5       17.72       15.22      8.72 o 
 -10   4   5       55.46       51.69      8.80 o 
  -9   4   5      325.65      331.87     12.79 o 
  -8   4   5      168.05      156.24      6.68 o 
  -7   4   5      242.85      255.49      4.19 o 
  -6   4   5      699.64      699.77     11.08 o 
  -5   4   5       93.59       81.67      3.10 o 
  -4   4   5       14.79       16.00      3.92 o 
  -3   4   5     1125.95     1207.06     16.45 o 
  -2   4   5      301.89      316.17      8.66 o 
  -1   4   5       73.45       96.45      4.51 o 
   0   4   5      733.80      853.57     10.69 o 
   1   4   5      319.86      320.78      7.55 o 
   2   4   5       16.09       25.18      6.41 o 
   3   4   5      485.61      559.72     11.20 o 
   4   4   5       75.02       65.61      4.85 o 
   5   4   5     1252.26     1333.68     27.49 o 
   6   4   5       68.43       59.99      3.78 o 
   7   4   5      206.88      179.16      6.27 o 
   8   4   5      526.11      517.62     17.66 o 
   9   4   5       35.34       44.08     16.28 o 
  10   4   5       47.73       35.72     14.17 o 
  11   4   5       10.25        6.22      5.18 o 
 -12   5   5      451.14      442.25     18.44 o 
 -11   5   5      271.38      292.89     14.07 o 
 -10   5   5       15.57       11.26      7.99 o 
  -9   5   5       19.92       14.86      9.81 o 
  -8   5   5      525.25      518.97     10.21 o 
  -7   5   5       27.52       31.76      4.75 o 
  -6   5   5       10.32        7.72      2.49 o 
  -5   5   5        3.95        8.48      3.44 o 
  -4   5   5     1027.43     1072.75     15.74 o 
  -3   5   5     1418.92     1291.52     21.95 o 
  -2   5   5     1170.23     1203.67     38.15 o 
  -1   5   5      187.13      213.41      5.88 o 
   0   5   5      847.99      831.71     14.96 o 
   1   5   5       21.81       34.11      8.39 o 
   2   5   5       41.89       44.44      3.99 o 
   3   5   5      274.19      291.38      7.58 o 
   4   5   5       38.90       49.09      6.08 o 
   5   5   5      298.30      292.84      8.68 o 
   6   5   5      517.82      500.03      9.63 o 
   7   5   5      427.23      424.66      9.23 o 
   8   5   5      112.64      122.20     13.26 o 
   9   5   5      154.66      163.79     19.73 o 
  10   5   5      449.42      465.61     19.35 o 
  11   5   5       73.60       65.09     22.88 o 
 -11   6   5      236.65      251.02     12.73 o 
 -10   6   5      647.93      635.92     42.53 o 
  -9   6   5      502.68      481.22     15.60 o 
  -8   6   5      444.73      444.56      7.95 o 
  -7   6   5     1575.32     1584.65     23.47 o 
  -6   6   5     1465.63     1545.45     23.57 o 
  -5   6   5      353.07      382.40     10.39 o 
  -4   6   5     3196.36     3081.16     51.28 o 
  -3   6   5     1331.49     1305.14     22.78 o 
  -2   6   5      572.23      672.51     13.66 o 
  -1   6   5     1586.17     1622.20     23.51 o 
   0   6   5     1167.09     1129.49     19.46 o 
   1   6   5      603.15      593.50     10.92 o 
   2   6   5     3130.53     2996.97     50.31 o 
   3   6   5     1876.22     1732.32     25.86 o 
   4   6   5      242.30      234.73      7.58 o 
   5   6   5      644.75      660.83     11.09 o 
   6   6   5       55.02       60.45      8.37 o 
   7   6   5      125.49      131.00     10.08 o 
   8   6   5     3090.12     3233.78     61.87 o 
   9   6   5     2084.59     2151.65     83.78 o 
  10   6   5       60.44       56.89     19.10 o 
 -11   7   5       61.75       58.30     10.62 o 
 -10   7   5        0.15        2.66      3.45 o 
  -9   7   5       29.10       23.22     12.05 o 
  -8   7   5     1238.39     1253.88     20.01 o 
  -7   7   5     1354.49     1407.60     22.63 o 
  -6   7   5      382.71      403.78      9.71 o 
  -5   7   5     1346.16     1364.71     22.51 o 
  -4   7   5       30.94       28.29      6.54 o 
  -3   7   5     1777.38     1703.99     28.77 o 
  -2   7   5      473.06      519.70     15.65 o 
  -1   7   5      120.65      130.41      7.22 o 
   0   7   5      279.09      298.37      7.50 o 
   1   7   5       63.00       46.18     17.58 o 
   2   7   5      511.47      542.34     14.54 o 
   3   7   5     1974.26     2089.51     39.89 o 
   4   7   5       14.16       16.21      5.66 o 
   5   7   5     1120.35     1188.70     24.83 o 
   6   7   5      193.50      173.51      8.67 o 
   7   7   5       13.12       15.01      8.44 o 
   8   7   5       77.34       81.10     19.58 o 
   9   7   5      366.11      384.19     23.16 o 
  10   7   5      320.45      312.47     15.95 o 
 -10   8   5       10.34        6.11      5.31 o 
  -9   8   5      316.96      285.22     19.24 o 
  -8   8   5      478.52      493.56     12.17 o 
  -7   8   5      934.73      904.57     15.35 o 
  -6   8   5      494.89      504.98     11.02 o 
  -5   8   5      331.21      346.23      9.83 o 
  -4   8   5      992.79     1007.01     20.68 o 
  -3   8   5      298.25      318.81      9.31 o 
  -2   8   5     1747.93     1900.04     37.82 o 
  -1   8   5       12.63       15.23      6.38 o 
   0   8   5     1221.89     1253.37     27.18 o 
   1   8   5      291.78      295.51      8.70 o 
   2   8   5       64.77       51.82      6.50 o 
   3   8   5      493.88      494.93     12.98 o 
   4   8   5      901.96      944.56     26.25 o 
   5   8   5      839.97      832.45     20.89 o 
   6   8   5     1817.40     1880.10     41.73 o 
   7   8   5       61.67       67.37      7.74 o 
   8   8   5      133.22      126.93     12.21 o 
   9   8   5      383.80      374.16     20.29 o 
 -10   9   5       33.83       21.37      9.20 o 
  -9   9   5        3.52        5.14      5.09 o 
  -8   9   5       90.48       84.63      6.87 o 
  -7   9   5       99.19      101.51      9.07 o 
  -6   9   5      344.51      342.31     13.01 o 
  -5   9   5       15.50       17.55      6.11 o 
  -4   9   5      173.12      164.85      8.22 o 
  -3   9   5     1092.83     1110.54     22.08 o 
  -2   9   5      122.13      120.95      6.57 o 
  -1   9   5      400.83      411.29     12.79 o 
   0   9   5     1192.85     1250.06     26.23 o 
   1   9   5       38.33       38.67     12.64 o 
   2   9   5      114.88      100.17      8.27 o 
   3   9   5       20.58       31.42     13.10 o 
   4   9   5       14.55       16.23      9.51 o 
   5   9   5       37.62       30.40     12.40 o 
   6   9   5      303.79      286.15     12.22 o 
   7   9   5      235.61      215.86     11.74 o 
   8   9   5       29.80       19.75      9.39 o 
  -9  10   5       60.21       41.98     22.78 o 
  -8  10   5      108.43       94.53      7.17 o 
  -7  10   5      627.77      641.34     19.36 o 
  -6  10   5      367.98      382.79     11.46 o 
  -5  10   5       16.28       18.98      7.11 o 
  -4  10   5     1482.82     1527.41     19.75 o 
  -3  10   5       32.91       31.74      9.19 o 
  -2  10   5       66.92       79.40      7.91 o 
  -1  10   5     1069.31     1119.74     25.85 o 
   0  10   5       63.84       47.46     16.23 o 
   1  10   5      181.13      164.61     10.03 o 
   2  10   5      477.87      489.34     17.51 o 
   3  10   5     1372.44     1388.30     29.55 o 
   4  10   5       68.88       49.15     18.55 o 
   5  10   5       10.47        5.81      7.45 o 
   6  10   5      231.12      216.76     12.26 o 
   7  10   5       95.51       90.92     10.89 o 
   8  10   5      870.86      879.96     32.70 o 
  -8  11   5     1075.15     1061.15     29.92 o 
  -7  11   5     1033.62     1014.03     20.76 o 
  -6  11   5      981.39      975.65     23.79 o 
  -5  11   5      138.62      122.34      6.86 o 
  -4  11   5      180.95      173.99      9.16 o 
  -3  11   5      585.19      566.12     16.32 o 
  -2  11   5      107.29      109.73      9.73 o 
  -1  11   5      402.56      402.49     14.54 o 
   0  11   5       33.97       23.91     11.28 o 
   1  11   5      409.81      364.54     15.45 o 
   2  11   5      760.41      790.67     22.51 o 
   3  11   5      678.75      678.05     26.07 o 
   4  11   5       14.86       13.42      8.98 o 
   5  11   5      893.53      889.67     25.93 o 
   6  11   5      116.60       99.10     10.87 o 
   7  11   5        1.00        3.16      4.92 o 
  -7  12   5      878.48      848.69     21.10 o 
  -6  12   5      911.58      882.28     18.07 o 
  -5  12   5       71.76       61.36     12.00 o 
  -4  12   5      218.35      200.00     10.67 o 
  -3  12   5     1017.96     1038.85     37.78 o 
  -2  12   5      605.55      602.03     30.45 o 
  -1  12   5       58.04       63.62     12.50 o 
   0  12   5      555.59      541.26     22.18 o 
   1  12   5      359.96      345.97     15.63 o 
   2  12   5        0.16        6.26      6.24 o 
   3  12   5      216.42      215.24     15.03 o 
   4  12   5      543.30      571.13     22.11 o 
   5  12   5     1588.57     1574.45     50.66 o 
  -5  13   5        1.23        2.39      4.85 o 
  -4  13   5      117.20      102.77      8.78 o 
  -3  13   5      114.24      103.12     15.81 o 
  -2  13   5        1.97        3.54      5.84 o 
  -1  13   5      634.83      660.39     26.76 o 
   0  13   5      960.84      986.09     23.87 o 
   1  13   5       17.93       12.35      7.50 o 
   2  13   5       39.66       45.84     19.10 o 
   3  13   5       13.89       14.07      7.64 o 
 -12   0   6      665.89      568.38     33.81 o 
 -11   0   6       44.99       51.96     42.02 o 
 -10   0   6     1000.48     1118.03     62.12 o 
  -9   0   6     2387.47     2422.29     60.23 o 
  -8   0   6      163.09      163.49     18.54 o 
  -7   0   6       36.93       26.27     12.12 o 
  -6   0   6     2757.05     2524.31     58.92 o 
  -5   0   6     3077.08     2978.06     49.71 o 
  -4   0   6       50.37       56.01      4.50 o 
  -3   0   6     2432.03     2191.25     52.67 o 
  -2   0   6      913.02      949.89     20.40 o 
  -1   0   6      286.74      334.26     11.26 o 
   0   0   6     2369.46     2303.90     45.29 o 
   1   0   6       18.61       38.32     20.96 o 
   2   0   6     1761.49     1585.37     31.82 o 
   3   0   6      786.10      897.59     23.71 o 
   4   0   6     1038.57     1053.71     30.44 o 
   5   0   6      699.74      748.40     44.59 o 
   6   0   6     7647.93     6679.89    486.40 o 
   7   0   6     3688.31     3271.27     91.77 o 
   8   0   6      634.51      766.81     40.33 o 
   9   0   6     1170.10     1210.73     48.82 o 
  10   0   6        5.24        6.18      7.84 o 
 -12   1   6      673.42      646.89     22.50 o 
 -11   1   6     1258.02     1229.65     35.55 o 
 -10   1   6       74.54       90.00     11.01 o 
  -9   1   6        7.81        6.83      7.56 o 
  -8   1   6       20.10       30.84     11.34 o 
  -7   1   6      120.20      114.10     12.20 o 
  -6   1   6     2408.41     2321.89     30.62 o 
  -5   1   6      257.07      258.29      4.72 o 
  -4   1   6      179.48      176.65      4.20 o 
  -3   1   6      136.45      142.75      3.96 o 
  -2   1   6      371.27      415.66     11.08 o 
  -1   1   6      796.55      885.01     14.05 o 
   0   1   6     5621.34     5292.12     63.28 o 
   1   1   6     5671.44     5213.82    139.39 o 
   2   1   6     2107.06     1973.96     31.26 o 
   3   1   6        0.27        3.23      2.57 o 
   4   1   6       12.13       22.63      5.30 o 
   5   1   6     1598.00     1611.80     39.05 o 
   6   1   6       37.14       42.16      9.82 o 
   7   1   6       15.36       22.12     11.91 o 
   8   1   6       11.46       17.05      8.11 o 
   9   1   6        7.10       12.30      6.12 o 
  10   1   6       25.40       26.14      9.53 o 
 -12   2   6       41.18       34.74     17.99 o 
 -11   2   6        1.53        6.62      5.24 o 
 -10   2   6       15.32       17.69      8.08 o 
  -9   2   6        5.66        5.64      7.27 o 
  -8   2   6       25.36       38.77     17.23 o 
  -7   2   6      149.66      148.61     15.06 o 
  -6   2   6       34.74       40.67      3.08 o 
  -5   2   6        0.01        4.79      3.06 o 
  -4   2   6      108.46      107.21      3.20 o 
  -3   2   6        1.66        1.78      2.01 o 
  -2   2   6        2.86        2.10      3.37 o 
  -1   2   6       98.96       95.14      5.70 o 
   0   2   6        0.76        8.09      9.31 o 
   1   2   6      477.10      520.87     16.44 o 
   2   2   6        0.05        7.07      4.72 o 
   3   2   6      289.30      318.56      8.77 o 
   4   2   6      334.05      365.97     13.05 o 
   5   2   6        0.93        4.63      4.20 o 
   6   2   6        9.04       11.66      4.79 o 
   7   2   6      143.78      146.89     10.92 o 
   8   2   6        8.33       10.86      5.12 o 
   9   2   6       62.04       55.69     16.17 o 
  10   2   6       12.25       13.63      6.88 o 
 -12   3   6      463.46      461.37     19.07 o 
 -11   3   6     2112.21     2126.23     42.53 o 
 -10   3   6      210.51      240.64     14.22 o 
  -9   3   6        1.16        3.52      3.25 o 
  -8   3   6       87.79       91.81      6.67 o 
  -7   3   6      719.40      727.07     14.12 o 
  -6   3   6     1058.99     1085.01     21.14 o 
  -5   3   6      160.49      183.05      5.88 o 
  -4   3   6       22.89       21.31      3.94 o 
  -3   3   6      889.70      952.27     17.83 o 
  -2   3   6      865.44      878.31     14.40 o 
  -1   3   6      150.60      152.81      6.51 o 
   0   3   6     6025.62     5770.69     97.42 o 
   1   3   6     8184.17     7254.67     70.38 o 
   2   3   6     1890.78     1877.08     71.57 o 
   3   3   6       37.11       40.96      5.38 o 
   4   3   6     1170.46     1216.16     24.19 o 
   5   3   6      474.52      509.88     11.62 o 
   6   3   6      353.05      366.68     11.44 o 
   7   3   6       57.80       48.35      5.91 o 
   8   3   6        0.20        3.34      3.70 o 
   9   3   6       27.66       24.67     10.29 o 
  10   3   6      297.44      276.39     14.95 o 
 -11   4   6      409.32      419.11     24.00 o 
 -10   4   6      663.43      729.36     26.91 o 
  -9   4   6     1342.80     1353.99     29.55 o 
  -8   4   6       24.64       30.09     10.48 o 
  -7   4   6      148.51      151.14      6.50 o 
  -6   4   6     2171.14     2111.08     50.44 o 
  -5   4   6     4236.53     3940.15    125.29 o 
  -4   4   6      416.66      402.46     10.82 o 
  -3   4   6       72.60       75.35      5.46 o 
  -2   4   6     2921.20     2785.58     72.32 o 
  -1   4   6        0.25        2.10      3.94 o 
   0   4   6     1495.98     1663.85     39.51 o 
   1   4   6      215.83      214.49      9.24 o 
   2   4   6      193.31      200.06      8.99 o 
   3   4   6     1636.09     1789.01     34.65 o 
   4   4   6      384.41      385.15     10.29 o 
   5   4   6      380.91      349.49      9.48 o 
   6   4   6     8294.77     7184.37     70.59 o 
   7   4   6     1648.45     1501.86     22.50 o 
   8   4   6       48.58       59.50     25.43 o 
   9   4   6     1208.91     1208.76     49.73 o 
  10   4   6        5.61        5.24      4.99 o 
 -11   5   6      864.13      809.26     25.77 o 
 -10   5   6       82.38       67.71      9.81 o 
  -9   5   6        4.41        3.08      6.08 o 
  -8   5   6       70.76       52.80      7.74 o 
  -7   5   6      168.62      161.26      6.50 o 
  -6   5   6      355.78      370.87      9.05 o 
  -5   5   6     1863.42     1799.17     32.71 o 
  -4   5   6        0.36        1.18      3.47 o 
  -3   5   6      760.24      768.75     17.82 o 
  -2   5   6       54.37       63.16      6.36 o 
  -1   5   6      810.81      861.82     19.72 o 
   0   5   6     3741.62     3650.76     59.72 o 
   1   5   6     2458.81     2314.84     42.20 o 
   2   5   6      658.54      668.72     18.24 o 
   3   5   6      148.71      146.27      5.85 o 
   4   5   6        7.34        7.56      3.55 o 
   5   5   6      402.91      409.35      7.62 o 
   6   5   6       12.69       10.24      5.44 o 
   7   5   6       45.15       47.35      8.92 o 
   8   5   6       74.54       73.22     10.05 o 
   9   5   6      234.77      243.79     16.95 o 
 -11   6   6       93.68       90.16     15.52 o 
 -10   6   6        4.63       -0.02      6.16 o 
  -9   6   6      393.92      382.46     14.39 o 
  -8   6   6       17.90       21.48     11.12 o 
  -7   6   6      100.37       90.04      8.19 o 
  -6   6   6       10.95       11.58      5.21 o 
  -5   6   6      170.75      184.63      7.46 o 
  -4   6   6      180.70      185.66      7.12 o 
  -3   6   6       90.65       91.19      6.85 o 
  -2   6   6        0.27        3.56      4.13 o 
  -1   6   6      152.27      144.91      7.57 o 
   0   6   6      304.54      317.16     13.42 o 
   1   6   6      811.33      834.64     16.59 o 
   2   6   6      873.37      941.48     19.14 o 
   3   6   6      124.61      104.55      6.82 o 
   4   6   6      252.36      253.40     11.73 o 
   5   6   6      248.72      239.38      8.33 o 
   6   6   6       26.57       30.48     10.80 o 
   7   6   6      441.87      458.77     18.19 o 
   8   6   6      118.09      132.11     15.77 o 
   9   6   6      320.32      293.71     17.70 o 
 -10   7   6      480.79      465.91     17.97 o 
  -9   7   6        4.23        3.97      4.92 o 
  -8   7   6       78.04       82.68     11.39 o 
  -7   7   6      719.68      738.79     14.62 o 
  -6   7   6      193.63      197.35      9.28 o 
  -5   7   6        0.16        2.99      3.44 o 
  -4   7   6        6.84        5.11      3.39 o 
  -3   7   6      984.23      996.20     19.62 o 
  -2   7   6     1295.08     1334.30     27.90 o 
  -1   7   6       50.60       57.67      7.02 o 
   0   7   6     3589.18     3525.84    114.71 o 
   1   7   6     6195.70     5721.38     95.20 o 
   2   7   6     1975.97     2034.85     36.02 o 
   3   7   6      245.67      231.19      9.63 o 
   4   7   6      762.31      804.65     16.47 o 
   5   7   6      391.29      411.99     11.04 o 
   6   7   6       45.41       44.23      9.80 o 
   7   7   6        9.53        9.03      6.71 o 
   8   7   6       28.34       29.62     15.08 o 
   9   7   6       50.97       42.31     20.99 o 
  -9   8   6      627.69      593.50     19.10 o 
  -8   8   6      180.22      185.19     12.51 o 
  -7   8   6       67.86       57.56      5.67 o 
  -6   8   6     1745.93     1761.26     27.73 o 
  -5   8   6     1272.97     1348.31     23.33 o 
  -4   8   6       73.84       78.21      6.06 o 
  -3   8   6      687.90      756.40     17.39 o 
  -2   8   6      212.54      199.72      8.57 o 
  -1   8   6      150.21      154.37      9.40 o 
   0   8   6      226.72      265.64     13.60 o 
   1   8   6       23.43       23.88      8.53 o 
   2   8   6      430.37      475.56     13.09 o 
   3   8   6      321.11      309.01     11.19 o 
   4   8   6       29.24       31.21     10.68 o 
   5   8   6      800.43      760.52     23.22 o 
   6   8   6     2130.62     2152.71     64.84 o 
   7   8   6     2907.66     2837.09     82.72 o 
   8   8   6      161.07      157.85     13.36 o 
  -9   9   6        8.21        8.99      5.76 o 
  -8   9   6       69.37       52.43     22.27 o 
  -7   9   6       30.73       23.32     10.89 o 
  -6   9   6      335.71      343.76      9.52 o 
  -5   9   6      492.30      483.29     11.71 o 
  -4   9   6      428.70      418.53     10.27 o 
  -3   9   6     1390.23     1405.39     21.68 o 
  -2   9   6        2.82        2.45      4.19 o 
  -1   9   6      841.51      892.78     25.40 o 
   0   9   6      964.89     1020.89     25.56 o 
   1   9   6     1002.43      988.68     23.74 o 
   2   9   6      278.11      282.12     11.32 o 
   3   9   6        0.23        2.57      3.14 o 
   4   9   6      261.10      258.65     12.41 o 
   5   9   6      278.11      286.60     12.03 o 
   6   9   6      129.54      143.24     15.02 o 
   7   9   6       13.14       19.94      9.69 o 
  -8  10   6        0.54        3.49      4.76 o 
  -7  10   6      143.80      129.09      8.91 o 
  -6  10   6       14.14       11.89      5.06 o 
  -5  10   6      230.53      244.08     10.02 o 
  -4  10   6       54.53       53.89      6.89 o 
  -3  10   6      191.89      168.97      9.47 o 
  -2  10   6        2.70        1.01      4.11 o 
  -1  10   6      216.75      208.89     10.08 o 
   0  10   6      336.36      326.39     14.84 o 
   1  10   6     1554.60     1528.78     32.51 o 
   2  10   6      821.83      801.85     21.58 o 
   3  10   6      266.76      232.90     13.10 o 
   4  10   6      145.88      126.83     10.00 o 
   5  10   6      418.67      430.51     18.02 o 
   6  10   6      216.04      215.51     19.26 o 
  -6  11   6        8.66        3.06      4.31 o 
  -5  11   6       24.45       27.33     10.87 o 
  -4  11   6       12.44       13.49      6.86 o 
  -3  11   6      342.32      330.13     12.28 o 
  -2  11   6     1383.71     1330.57     39.61 o 
  -1  11   6      113.32      105.43     14.48 o 
   0  11   6     1287.35     1337.57     47.44 o 
   1  11   6     3388.57     3623.21     86.95 o 
   2  11   6      934.39      921.64     31.15 o 
   3  11   6      534.08      509.25     19.85 o 
   4  11   6      419.67      458.20     19.61 o 
   5  11   6       76.23       64.08     10.87 o 
  -5  12   6      685.71      680.95     21.84 o 
  -4  12   6       10.83        8.12      5.19 o 
  -3  12   6       18.16       14.04      9.12 o 
  -2  12   6      154.21      176.87     11.32 o 
  -1  12   6       32.21       20.86      9.84 o 
   0  12   6        2.83        4.66      3.90 o 
   1  12   6       84.04       62.96     28.53 o 
   2  12   6       76.55       79.79     21.21 o 
   3  12   6      104.78       91.32     13.96 o 
  -1  13   6       54.62       42.49     20.60 o 
 -11   1   7      231.83      239.54     15.49 o 
 -10   1   7      782.33      827.45     29.89 o 
  -9   1   7       44.00       31.84     11.19 o 
  -8   1   7      482.62      487.85     26.64 o 
  -7   1   7     1965.93     1949.10     55.09 o 
  -6   1   7      214.10      188.52      6.40 o 
  -5   1   7     1322.39     1279.35     27.79 o 
  -4   1   7      447.84      395.16      8.68 o 
  -3   1   7     1982.46     1914.20     37.75 o 
  -2   1   7     4455.26     4161.35     73.18 o 
  -1   1   7       66.02       62.33      5.01 o 
   0   1   7       21.42       22.79      7.16 o 
   1   1   7     2893.42     2675.44     50.75 o 
   2   1   7     1704.29     1774.64     32.99 o 
   3   1   7      416.61      429.75     12.17 o 
   4   1   7     2243.36     2260.72     74.68 o 
   5   1   7     1614.82     1671.60     27.60 o 
   6   1   7        1.92        4.60      5.00 o 
   7   1   7      566.27      524.81     24.76 o 
   8   1   7      853.48      822.50     31.89 o 
   9   1   7      742.18      712.08     25.42 o 
 -11   2   7       90.54       75.01     16.61 o 
 -10   2   7       13.36        6.14      8.91 o 
  -9   2   7      156.84      138.81     14.39 o 
  -8   2   7     1829.52     1790.30     40.41 o 
  -7   2   7     1652.99     1704.02     57.60 o 
  -6   2   7      337.29      393.90      8.87 o 
  -5   2   7      844.48      925.83     19.85 o 
  -4   2   7      638.69      605.77     11.42 o 
  -3   2   7     1222.41     1303.72     26.73 o 
  -2   2   7      747.01      814.47     19.44 o 
  -1   2   7       15.95       17.85      5.48 o 
   0   2   7     1057.76     1124.76     22.62 o 
   1   2   7     4986.18     4699.46     84.02 o 
   2   2   7     3456.95     3198.43     48.83 o 
   3   2   7      337.17      325.37      8.96 o 
   4   2   7      209.41      226.59     10.33 o 
   5   2   7      116.69      129.23      9.37 o 
   6   2   7     1974.25     2098.29     39.38 o 
   7   2   7      250.63      265.59     20.34 o 
   8   2   7       23.32       20.43      8.00 o 
   9   2   7       25.60       20.76     11.80 o 
 -11   3   7       90.66       91.69     10.54 o 
 -10   3   7      293.97      297.71     17.36 o 
  -9   3   7       21.74       17.23      9.71 o 
  -8   3   7      442.46      458.55     29.10 o 
  -7   3   7     1137.68     1157.72     27.53 o 
  -6   3   7      932.96      944.88     16.23 o 
  -5   3   7     2009.59     1924.35     39.38 o 
  -4   3   7       14.04       23.40      9.47 o 
  -3   3   7     1592.40     1585.72     28.62 o 
  -2   3   7     2445.82     2425.60     40.30 o 
  -1   3   7      716.55      741.15     17.35 o 
   0   3   7       26.89       23.86      7.52 o 
   1   3   7      731.08      750.11     23.03 o 
   2   3   7      520.22      520.36     15.87 o 
   3   3   7      252.92      246.61      8.65 o 
   4   3   7     3038.38     2871.33     48.99 o 
   5   3   7       15.25       15.37      6.93 o 
   6   3   7        0.66        3.70      3.57 o 
   7   3   7      599.40      565.97     30.82 o 
   8   3   7      491.74      470.33     22.71 o 
   9   3   7      150.86      143.59     12.27 o 
 -10   4   7       69.75       61.66     24.24 o 
  -9   4   7      316.62      292.43     18.41 o 
  -8   4   7       15.58       15.00     10.14 o 
  -7   4   7       92.55       75.01     31.92 o 
  -6   4   7        3.30        2.34      3.63 o 
  -5   4   7       19.05       26.66      9.42 o 
  -4   4   7      165.69      176.31      6.51 o 
  -3   4   7       40.93       50.71      6.97 o 
  -2   4   7       20.15       35.81     10.27 o 
  -1   4   7       26.18       24.00      5.04 o 
   0   4   7       58.79       56.70      6.69 o 
   1   4   7       84.56       96.47      8.91 o 
   2   4   7       68.53       83.15      8.96 o 
   3   4   7      225.00      232.48      9.30 o 
   4   4   7        1.37        4.71      5.31 o 
   5   4   7       71.93       78.28      8.22 o 
   6   4   7        5.43        5.74      5.18 o 
   7   4   7      213.90      211.94     16.14 o 
   8   4   7      114.13       87.66     41.57 o 
   9   4   7        2.00        2.85      3.85 o 
 -10   5   7      599.60      586.00     22.23 o 
  -9   5   7      205.57      208.25     13.66 o 
  -8   5   7      501.44      536.98     38.52 o 
  -7   5   7     1598.14     1678.18     41.56 o 
  -6   5   7        2.69        2.90      3.36 o 
  -5   5   7      415.92      411.46     11.18 o 
  -4   5   7     1007.45      961.33     17.89 o 
  -3   5   7     2225.02     2168.02     72.37 o 
  -2   5   7     1933.97     1956.87     29.68 o 
  -1   5   7      215.99      215.37      7.89 o 
   0   5   7      711.85      769.54     17.04 o 
   1   5   7     1918.61     1950.94     34.48 o 
   2   5   7     2784.88     2917.29     51.02 o 
   3   5   7      105.62      109.98      7.57 o 
   4   5   7     2082.30     2141.85     27.71 o 
   5   5   7     2181.16     2161.31     30.63 o 
   6   5   7      140.04      160.01     12.07 o 
   7   5   7      714.00      693.61     30.28 o 
   8   5   7     1090.35     1023.66     59.47 o 
  -9   6   7       92.45       86.37      8.64 o 
  -8   6   7     1477.77     1326.73     36.68 o 
  -7   6   7     1187.38     1208.64     54.44 o 
  -6   6   7      233.33      239.94      9.31 o 
  -5   6   7      287.77      318.33     10.58 o 
  -4   6   7      737.66      707.18     15.72 o 
  -3   6   7      476.10      499.44     13.27 o 
  -2   6   7      584.43      608.18     15.65 o 
  -1   6   7       87.56       84.52      5.72 o 
   0   6   7     1098.12     1184.38     23.03 o 
   1   6   7     3368.65     3476.18     45.76 o 
   2   6   7     2096.91     2189.07     35.99 o 
   3   6   7      541.37      536.32     12.63 o 
   4   6   7       69.17       60.96     10.22 o 
   5   6   7      470.29      496.88     13.40 o 
   6   6   7      602.02      617.05     23.35 o 
   7   6   7      193.21      191.11     14.74 o 
   8   6   7        1.06        5.78     12.90 o 
  -9   7   7        2.75        4.33      6.86 o 
  -8   7   7      317.57      304.30     17.14 o 
  -7   7   7       41.46       53.88     27.13 o 
  -6   7   7      368.51      410.93     11.39 o 
  -5   7   7     3701.25     3491.27     45.07 o 
  -4   7   7      420.39      430.29     11.92 o 
  -3   7   7     1041.29      987.73     24.05 o 
  -2   7   7      882.49      864.21     18.34 o 
  -1   7   7      342.80      349.07     13.68 o 
   0   7   7      216.97      228.74     13.18 o 
   1   7   7       50.52       60.70     16.66 o 
   2   7   7       15.10       19.50      7.16 o 
   3   7   7      455.39      451.93     12.04 o 
   4   7   7      619.72      631.19     15.59 o 
   5   7   7        6.07        5.90      4.44 o 
   6   7   7      472.86      447.26     18.74 o 
   7   7   7      192.28      165.94     19.09 o 
  -8   8   7       64.38       45.07     22.53 o 
  -7   8   7      136.58      113.48     12.32 o 
  -6   8   7       73.06       60.01     18.08 o 
  -5   8   7      352.85      388.45     12.05 o 
  -4   8   7       24.72       24.12      8.31 o 
  -3   8   7       35.60       40.23     13.53 o 
  -2   8   7        3.58        5.61      4.72 o 
  -1   8   7       86.32       90.97      7.30 o 
   0   8   7       81.82       70.47     11.03 o 
   1   8   7      293.26      285.89     14.16 o 
   2   8   7       69.04       81.56      8.35 o 
   3   8   7      345.15      323.62     12.58 o 
   4   8   7       53.84       51.13      7.74 o 
   5   8   7        0.11        4.65      4.07 o 
   6   8   7      452.00      458.13     18.11 o 
  -7   9   7      848.89      824.60     27.02 o 
  -6   9   7      106.49      115.78     10.57 o 
  -5   9   7      127.27      133.83     11.18 o 
  -4   9   7      673.44      670.57     22.28 o 
  -3   9   7     1397.29     1389.97     37.53 o 
  -2   9   7      516.21      542.97     19.65 o 
  -1   9   7       11.44        8.11      6.06 o 
   0   9   7      257.20      256.06     10.35 o 
   1   9   7     2187.49     2186.94     61.34 o 
   2   9   7     1063.33     1128.54     32.20 o 
   3   9   7       66.78       60.12     16.41 o 
   4   9   7     1441.27     1384.51     28.84 o 
   5   9   7     1585.74     1597.19     45.47 o 
  -6  10   7      100.79      104.09     22.60 o 
  -5  10   7        0.05        2.86      4.27 o 
  -4  10   7      419.09      387.71     12.74 o 
  -3  10   7      229.09      229.09     12.83 o 
  -2  10   7      731.22      704.71     19.30 o 
  -1  10   7       51.46       47.94     17.04 o 
   0  10   7      682.83      682.60     19.24 o 
   1  10   7     1941.26     2004.93     48.90 o 
   2  10   7      904.06      869.10     21.87 o 
   3  10   7      563.30      537.70     18.28 o 
   4  10   7       31.51       33.60     18.62 o 
  -4  11   7        0.95        2.37      3.98 o 
  -3  11   7       11.08        6.61      5.56 o 
  -2  11   7      316.20      312.46     12.88 o 
  -1  11   7      172.40      191.36     10.71 o 
   0  11   7      217.60      215.46     12.13 o 
   1  11   7      175.40      186.42      9.92 o 
   2  11   7      101.49       94.04     10.62 o 
 -10   0   8     1747.64     1897.10     90.76 o 
  -9   0   8     2515.71     2572.15     84.88 o 
  -8   0   8      134.19      145.85     22.74 o 
  -7   0   8       23.38       25.50     16.55 o 
  -6   0   8     1350.02     1450.00     54.16 o 
  -5   0   8       94.29       67.03     12.38 o 
  -4   0   8     3023.31     3145.45     65.77 o 
  -3   0   8      974.10     1065.49     34.37 o 
  -2   0   8     1059.07     1216.03     36.24 o 
  -1   0   8      135.88      108.48     10.17 o 
   0   0   8       45.50       51.29     11.09 o 
   1   0   8      716.85      719.31     24.85 o 
   2   0   8      792.86      855.98     30.12 o 
   3   0   8       18.06       14.95      9.33 o 
   4   0   8     1297.79     1317.77     30.13 o 
   5   0   8      297.57      307.36     16.62 o 
   6   0   8       12.43       11.26      9.25 o 
   7   0   8        1.34        1.02     11.03 o 
   8   0   8      146.82      169.40     28.24 o 
 -10   1   8      190.46      214.52     16.39 o 
  -9   1   8     1205.98     1344.88     40.06 o 
  -8   1   8        0.15        2.75      7.31 o 
  -7   1   8      134.57      158.66     16.78 o 
  -6   1   8      583.48      595.32     29.43 o 
  -5   1   8       73.45       97.43      5.98 o 
  -4   1   8      158.46      164.58      8.68 o 
  -3   1   8      577.36      537.16     14.45 o 
  -2   1   8     1517.65     1504.90     25.94 o 
  -1   1   8      587.77      593.27     14.93 o 
   0   1   8       15.35       15.29      5.17 o 
   1   1   8       57.64       57.74      5.77 o 
   2   1   8      911.62      921.75     24.06 o 
   3   1   8      226.65      221.75      9.95 o 
   4   1   8       91.50      112.30     10.99 o 
   5   1   8     1825.54     1916.64     43.02 o 
   6   1   8      326.66      346.58     18.36 o 
   7   1   8      124.03      119.79     15.63 o 
   8   1   8      372.21      419.54     28.20 o 
  -9   2   8        8.35       15.00     12.36 o 
  -8   2   8       18.91       19.76     12.92 o 
  -7   2   8       46.38       51.23     29.80 o 
  -6   2   8       65.34       66.06     17.04 o 
  -5   2   8       93.56       86.86      5.91 o 
  -4   2   8        2.17        1.94      3.56 o 
  -3   2   8       51.33       50.72      5.36 o 
  -2   2   8      114.71      101.14      6.79 o 
  -1   2   8        2.10        1.63      2.83 o 
   0   2   8       36.26       32.04     11.75 o 
   1   2   8        5.63        9.12      5.63 o 
   2   2   8        7.87       12.72      6.05 o 
   3   2   8       22.18       28.57      8.31 o 
   4   2   8        0.04        1.50      3.54 o 
   5   2   8       93.57      105.41     10.37 o 
   6   2   8       37.77       40.73     18.76 o 
   7   2   8       52.89       44.32     29.25 o 
  -9   3   8      921.61      938.66     37.43 o 
  -8   3   8        0.60        4.32      8.06 o 
  -7   3   8      385.49      385.93     18.64 o 
  -6   3   8      256.60      282.11     17.08 o 
  -5   3   8       88.02      101.87      7.04 o 
  -4   3   8      411.33      395.55      9.99 o 
  -3   3   8      582.11      616.06     15.38 o 
  -2   3   8      203.15      216.97      8.50 o 
  -1   3   8      339.79      342.09     10.49 o 
   0   3   8        0.18        4.33      3.99 o 
   1   3   8      423.02      414.59     12.67 o 
   2   3   8      595.44      579.76     14.00 o 
   3   3   8      368.59      382.10     12.34 o 
   4   3   8      152.43      145.12      9.85 o 
   5   3   8     1280.41     1332.74     36.36 o 
   6   3   8      887.37      872.91     32.64 o 
   7   3   8      181.42      167.43     15.74 o 
  -9   4   8     1397.66     1432.36     52.54 o 
  -8   4   8      483.08      459.76     21.97 o 
  -7   4   8        7.55       17.49     11.25 o 
  -6   4   8      674.55      651.72     23.71 o 
  -5   4   8       79.04       70.86      7.84 o 
  -4   4   8     1641.50     1757.37     27.38 o 
  -3   4   8     1813.24     2006.35     26.66 o 
  -2   4   8      203.79      210.59     10.41 o 
  -1   4   8      241.48      241.35     10.13 o 
   0   4   8       29.44       35.66     11.98 o 
   1   4   8     1108.14     1100.82     20.95 o 
   2   4   8        1.13        2.37      4.86 o 
   3   4   8      297.64      298.51     12.53 o 
   4   4   8      250.23      237.67      8.83 o 
   5   4   8       14.25       17.54      9.36 o 
   6   4   8        2.03        5.04      8.64 o 
   7   4   8       28.13       16.10     12.68 o 
  -8   5   8      118.59      108.00     10.97 o 
  -7   5   8      454.76      414.54     20.09 o 
  -6   5   8        9.81        3.56      7.91 o 
  -5   5   8     1199.24     1237.97     20.15 o 
  -4   5   8      730.16      675.46     16.50 o 
  -3   5   8       25.12       23.52      9.89 o 
  -2   5   8     1658.91     1732.01     22.79 o 
  -1   5   8      765.77      751.14     15.38 o 
   0   5   8       59.30       57.69      7.33 o 
   1   5   8       50.07       59.98      6.13 o 
   2   5   8      368.29      363.97     11.16 o 
   3   5   8      524.38      547.92     14.44 o 
   4   5   8       82.30       87.02      7.04 o 
   5   5   8      197.73      186.27      8.36 o 
   6   5   8      412.24      396.79     19.27 o 
  -8   6   8      149.33      135.09     12.01 o 
  -7   6   8      289.27      307.11     17.58 o 
  -6   6   8      471.83      386.76     20.71 o 
  -5   6   8      388.08      384.15     11.90 o 
  -4   6   8        1.25        2.42      4.68 o 
  -3   6   8      526.78      514.12     13.12 o 
  -2   6   8      368.08      345.14     13.35 o 
  -1   6   8        3.07        7.56      5.52 o 
   0   6   8      292.04      282.94     13.99 o 
   1   6   8       23.11       15.21      5.56 o 
   2   6   8        3.84        5.46      5.17 o 
   3   6   8       37.73       32.65     11.63 o 
   4   6   8       87.26       91.86      7.27 o 
   5   6   8      315.50      292.55     10.18 o 
   6   6   8      326.83      318.88     19.98 o 
  -7   7   8      298.25      283.50     16.16 o 
  -6   7   8      139.76      135.54     17.38 o 
  -5   7   8        2.53        3.28      4.17 o 
  -4   7   8      125.59      133.52      8.70 o 
  -3   7   8      652.04      627.12     22.91 o 
  -2   7   8        1.09        2.69      3.66 o 
  -1   7   8       29.18       29.45     11.45 o 
   0   7   8       16.24       16.50      5.53 o 
   1   7   8      258.52      248.56     10.27 o 
   2   7   8      525.86      526.74     18.85 o 
   3   7   8       42.11       45.46     15.73 o 
   4   7   8      109.02       98.99      8.38 o 
   5   7   8     1087.34     1093.12     36.91 o 
  -6   8   8      467.32      432.64     25.54 o 
  -5   8   8       55.59       68.47     13.99 o 
  -4   8   8      997.27     1056.03     21.22 o 
  -3   8   8      665.83      687.64     18.48 o 
  -2   8   8      199.53      189.09     10.15 o 
  -1   8   8        1.37        4.17      3.41 o 
   0   8   8       31.72       32.11     12.84 o 
   1   8   8      174.06      160.52     10.03 o 
   2   8   8       13.49        9.96      5.14 o 
   3   8   8       54.27       38.13     16.24 o 
   4   8   8      187.44      174.37     10.10 o 
  -5   9   8      268.51      230.08     14.67 o 
  -4   9   8       27.07       16.15      8.74 o 
  -3   9   8       80.15       68.30     12.54 o 
  -2   9   8     1523.00     1530.95     29.40 o 
  -1   9   8      748.29      756.31     17.86 o 
   0   9   8      212.85      202.63     11.22 o 
   1   9   8      175.25      174.20      8.74 o 
   2   9   8       82.12       68.90      7.78 o 
   3   9   8      145.37      157.84     12.53 o 
  -2  10   8      427.31      406.70     15.20 o 
  -1  10   8        0.38       -0.49      4.43 o 
   0  10   8      219.44      190.71     10.89 o 
  -8   1   9      286.20      279.70     21.33 o 
  -7   1   9      184.85      184.44     19.62 o 
  -6   1   9       22.70       14.54     14.46 o 
  -5   1   9       55.05       59.95     41.19 o 
  -4   1   9       34.51       29.51     10.59 o 
  -3   1   9      149.66      169.77      8.56 o 
  -2   1   9      257.23      241.23      9.50 o 
  -1   1   9       63.64       51.51      6.74 o 
   0   1   9      192.80      188.40     10.81 o 
   1   1   9       74.00       83.42     11.23 o 
   2   1   9      751.07      759.83     24.72 o 
   3   1   9       78.35       78.66     13.10 o 
   4   1   9        0.06        4.22      5.20 o 
   5   1   9       47.55       54.42     28.67 o 
  -8   2   9      636.11      630.47     29.69 o 
  -7   2   9      980.91      923.42     40.74 o 
  -6   2   9     3291.46     3154.00     79.85 o 
  -5   2   9     3343.68     3283.90     73.28 o 
  -4   2   9      565.40      524.07     17.09 o 
  -3   2   9      637.00      624.80     19.99 o 
  -2   2   9     1953.11     2012.99     37.27 o 
  -1   2   9      469.70      473.01     13.95 o 
   0   2   9     2132.04     2117.63     39.58 o 
   1   2   9     2312.39     2513.40     64.96 o 
   2   2   9       11.99       11.14      6.20 o 
   3   2   9        1.46       10.62      4.47 o 
   4   2   9     2739.45     2866.36     41.88 o 
   5   2   9     1521.71     1599.28     49.82 o 
  -7   3   9      311.95      299.32     22.03 o 
  -6   3   9        0.43       12.49     15.73 o 
  -5   3   9       15.17       12.13     12.78 o 
  -4   3   9       15.91       22.10      7.40 o 
  -3   3   9      156.06      150.47      8.73 o 
  -2   3   9      480.17      462.79     18.57 o 
  -1   3   9      321.44      281.30     13.48 o 
   0   3   9      146.58      134.47      9.90 o 
   1   3   9      255.85      287.41     11.38 o 
   2   3   9      753.91      703.91     19.86 o 
   3   3   9       90.88       75.17      9.60 o 
   4   3   9        2.53        5.81      5.24 o 
   5   3   9        9.56        7.38     12.77 o 
  -7   4   9       17.06        9.25      7.25 o 
  -6   4   9       64.16       77.01     14.84 o 
  -5   4   9       13.20       17.17     13.30 o 
  -4   4   9       53.12       54.60      6.17 o 
  -3   4   9      171.04      166.59      7.75 o 
  -2   4   9      236.79      258.66      9.87 o 
  -1   4   9       99.10       90.91      8.52 o 
   0   4   9        2.66        3.31      4.00 o 
   1   4   9      394.48      388.46     13.78 o 
   2   4   9      268.90      241.27     10.06 o 
   3   4   9       11.21       11.98      5.90 o 
   4   4   9       36.68       28.86     11.89 o 
  -6   5   9        6.80        8.43     13.03 o 
  -5   5   9      104.53      127.16     19.44 o 
  -4   5   9       37.14       36.40     14.71 o 
  -3   5   9      121.14      113.50      7.43 o 
  -2   5   9        0.55        4.19      4.88 o 
  -1   5   9       43.44       29.64     10.80 o 
   0   5   9       33.65       30.79     13.74 o 
   1   5   9      191.96      184.65     12.45 o 
   2   5   9      204.72      179.57      9.64 o 
   3   5   9       52.83       52.62      9.68 o 
   4   5   9        0.00        6.22      5.40 o 
  -5   6   9     2109.77     1945.98     64.94 o 
  -4   6   9      478.75      444.76     17.88 o 
  -3   6   9      184.69      192.51      9.48 o 
  -2   6   9     1039.27     1056.76     20.54 o 
  -1   6   9      434.15      426.48     14.01 o 
   0   6   9     1669.45     1661.70     30.62 o 
   1   6   9     1048.56     1133.25     26.93 o 
   2   6   9      117.29       96.03     12.35 o 
   3   6   9      278.54      300.23     11.70 o 
  -4   7   9       66.26       40.04     20.94 o 
  -3   7   9      362.24      356.61     12.66 o 
  -2   7   9      309.26      282.14     14.14 o 
  -1   7   9      320.63      286.43     14.14 o 
   0   7   9      432.82      427.82     17.54 o 
   1   7   9      154.07      160.60     10.21 o 
   2   7   9      687.46      680.31     20.30 o 
  -5   0  10      244.45      198.70     45.86 o 
  -4   0  10      338.78      359.52     33.43 o 
  -3   0  10      142.37      167.30     16.99 o 
  -2   0  10     2665.31     2855.45     85.66 o 
  -1   0  10     2283.09     2440.59     55.48 o 
   0   0  10        2.69        3.36      7.17 o 
   1   0  10      701.71      693.94     26.46 o 
   2   0  10     3409.13     3397.47     85.86 o 
  -5   1  10       37.90       29.48     14.55 o 
  -4   1  10      628.47      645.71     28.97 o 
  -3   1  10      427.33      423.90     15.83 o 
  -2   1  10     1111.51     1170.60     30.98 o 
  -1   1  10      191.42      185.32     14.29 o 
   0   1  10      112.33      108.63     10.24 o 
   1   1  10      118.84      118.21     11.37 o 
   2   1  10        5.18       19.16     11.15 o 
  -4   2  10       11.61        8.35      9.58 o 
  -3   2  10        0.27        4.01      5.10 o 
  -2   2  10       46.62       54.82     13.95 o 
  -1   2  10        0.01        4.04      5.94 o 
   0   2  10        7.63        3.09      4.41 o 
   1   2  10       19.03       20.99      9.32 o 
   2   2  10       16.14       13.65      9.79 o 
  -4   3  10      447.43      443.23     25.57 o 
  -3   3  10      754.37      749.48     32.76 o 
  -2   3  10      785.30      771.88     24.06 o 
  -1   3  10      133.29      135.81     12.95 o 
   0   3  10       97.81       94.46      9.95 o 
   1   3  10        0.68        4.23      6.07 o 
  -2   4  10     1838.97     1913.27     42.89 o 
  -1   4  10     1941.06     2103.39     43.25 o 
   0   4  10       46.10       35.85     13.61 o 
                                                 
